# Supplementary material for: ﻿A review of the spider genus Sinoalaria (Araneae, Theridiosomatidae), with the descriptions of four new species and two new combinations
Source: Zookeys. 2023 Aug 7;1173:307–38. doi: 10.3897/zookeys.1173.105123 (PMC10425877; doi:10.3897/zookeys.1173.105123)
Supplement: XML Treatment for Sinoalaria bicornis [file zookeys.1173.105123-treatment2.xml]

<!DOCTYPE tp:taxon-treatment
  PUBLIC "-//TaxonX//DTD Taxonomic Treatment Publishing DTD v0 20100105//EN" "tax-treatment-NSO.dtd">
<tp:taxon-treatment xmlns:tp="http://www.plazi.org/taxpub"><tp:treatment-meta><kwd-group><label>Taxon classification</label><kwd>
              <named-content content-type="kingdom">Animalia</named-content>
            </kwd><kwd>
              <named-content content-type="order">Araneae</named-content>
            </kwd><kwd>
              <named-content content-type="family">Theridiosomatidae</named-content>
            </kwd></kwd-group><mixed-citation publication-type="journal"><person-group><name><surname>Zhang</surname><given-names>Jianshuang</given-names></name><name><surname>Feng</surname><given-names>Chengcheng</given-names></name><name><surname>Yu</surname><given-names>Hao</given-names></name><name><surname>Lin</surname><given-names>Yucheng</given-names></name></person-group><article-title>﻿A review of the spider genus <italic><tp:taxon-name><tp:taxon-name-part taxon-name-part-type="genus" reg="Sinoalaria">Sinoalaria</tp:taxon-name-part></tp:taxon-name></italic> (<tp:taxon-name><tp:taxon-name-part taxon-name-part-type="order">Araneae</tp:taxon-name-part></tp:taxon-name>, <tp:taxon-name><tp:taxon-name-part taxon-name-part-type="family">Theridiosomatidae</tp:taxon-name-part></tp:taxon-name>), with the descriptions of four new species and two new combinations</article-title><source>Zookeys</source><day>07</day><month>08</month><year>2023</year><volume>1173</volume><fpage>307</fpage><lpage>338</lpage><pub-id pub-id-type="doi">10.3897/zookeys.1173.105123</pub-id></mixed-citation></tp:treatment-meta><tp:nomenclature><label>﻿</label><tp:taxon-name>
            <object-id xmlns:xlink="http://www.w3.org/1999/xlink" content-type="arpha" xlink:type="simple">EE4F7181-75DF-5F44-B2D8-552D764AEB20</object-id>
            <tp:taxon-name-part taxon-name-part-type="genus" reg="Sinoalaria">Sinoalaria</tp:taxon-name-part>
            <tp:taxon-name-part taxon-name-part-type="species" reg="bicornis">bicornis</tp:taxon-name-part>
          </tp:taxon-name><tp:taxon-authority>(Lin, Li &amp; Jäger, 2014)</tp:taxon-authority><xref ref-type="fig" rid="F1">Figs 1</xref><xref ref-type="fig" rid="F2">, 2</xref><xref ref-type="fig" rid="F17">, 17</xref><tp:nomenclature-citation-list><tp:nomenclature-citation><tp:taxon-name>
                <tp:taxon-name-part taxon-name-part-type="genus" reg="Alaria">Alaria</tp:taxon-name-part>
                <tp:taxon-name-part taxon-name-part-type="species" reg="bicornis">bicornis</tp:taxon-name-part>
              </tp:taxon-name><comment>Lin, Li &amp; Jäger, 2014: 90, figs 11A–D, 12A–F, 13A–E, 14A–C, 15A–F, 16A–C (♂♀).</comment></tp:nomenclature-citation><tp:nomenclature-citation><tp:taxon-name>
                <tp:taxon-name-part taxon-name-part-type="genus" reg="Sinoalaria">Sinoalaria</tp:taxon-name-part>
                <tp:taxon-name-part taxon-name-part-type="species" reg="bicornis">bicornis</tp:taxon-name-part>
              </tp:taxon-name><comment>: <xref ref-type="bibr" rid="B10">Zhao and Li 2014</xref>: 41.</comment></tp:nomenclature-citation></tp:nomenclature-citation-list></tp:nomenclature><tp:treatment-sec sec-type="material" id="SECID0E2CAG"><title>Material examined.</title><p>2♂ 6♀, <bold>Laos</bold>: Vien Tiane Province, Vang Vieng District: 13.2 km north of Vieng keo Village, Tham Hoy, <named-content xmlns:xlink="http://www.w3.org/1999/xlink" content-type="dwc:verbatimCoordinates" xlink:type="simple"><named-content content-type="geo-json" specific-use="{&#34;type&#34;:&#34;Point&#34;,&#34;coordinates&#34;:[102.423700,19.039200]}" id="NCID0EGDAG" xlink:type="simple">19°02.352'N, 102°25.422'E</named-content></named-content>, 256 m, 3.XII.2012, Z. Yao and S. Li leg.; 4♂ 12♀, 11.95 km north of Vieng keo Village, Pha Thao Cave, <named-content xmlns:xlink="http://www.w3.org/1999/xlink" content-type="dwc:verbatimCoordinates" xlink:type="simple"><named-content content-type="geo-json" specific-use="{&#34;type&#34;:&#34;Point&#34;,&#34;coordinates&#34;:[102.432600,19.029200]}" id="NCID0EODAG" xlink:type="simple">19°01.752'N, 102°25.956'E</named-content></named-content>, 290 m, 3.XII.2012, Z. Yao and S. Li leg.; 3♂ 8♀, 10.37 km north of Vieng keo Village, Kieo Cave, <named-content xmlns:xlink="http://www.w3.org/1999/xlink" content-type="dwc:verbatimCoordinates" xlink:type="simple"><named-content content-type="geo-json" specific-use="{&#34;type&#34;:&#34;Point&#34;,&#34;coordinates&#34;:[102.431700,19.014700]}" id="NCID0EWDAG" xlink:type="simple">19°00.882'N, 102°25.902'E</named-content></named-content>, 286 m, 2.XII.2012, Z. Yao and S. Li leg.; 1♂ 7♀, 4.01 km north of Vieng keo Village, Lom Cave, <named-content xmlns:xlink="http://www.w3.org/1999/xlink" content-type="dwc:verbatimCoordinates" xlink:type="simple"><named-content content-type="geo-json" specific-use="{&#34;type&#34;:&#34;Point&#34;,&#34;coordinates&#34;:[102.437400,18.957600]}" id="NCID0E5DAG" xlink:type="simple">18°57.456'N, 102°26.244'E</named-content></named-content>, 314 m, 2.XII.2012, Z. Yao and S. Li leg.</p></tp:treatment-sec><tp:treatment-sec sec-type="diagnosis" id="SECID0EDEAG"><title>Diagnosis.</title><p>Males of <italic><tp:taxon-name><tp:taxon-name-part taxon-name-part-type="genus" reg="Sinoalaria">S.</tp:taxon-name-part><tp:taxon-name-part taxon-name-part-type="species" reg="bicornis">bicornis</tp:taxon-name-part></tp:taxon-name></italic> resemble those of <italic><tp:taxon-name><tp:taxon-name-part taxon-name-part-type="genus" reg="Sinoalaria">S.</tp:taxon-name-part><tp:taxon-name-part taxon-name-part-type="species" reg="xiaotu">xiaotu</tp:taxon-name-part></tp:taxon-name></italic> sp. nov. in the general shape of the male palp. The palps of the two species share the similarly short median apophysis which is ≤ 1/2 of tegulum length, and the indistinct embolic base (Figs <xref ref-type="fig" rid="F1">1A, B</xref>, <xref ref-type="fig" rid="F15">15A–C</xref>) (median apophysis relatively large, &gt; 1/2 of tegulum, embolic base prominently visible in all other congeners, including <italic><tp:taxon-name><tp:taxon-name-part taxon-name-part-type="genus" reg="Sinoalaria">S.</tp:taxon-name-part><tp:taxon-name-part taxon-name-part-type="species" reg="chengguanensis">chengguanensis</tp:taxon-name-part></tp:taxon-name></italic> and <italic><tp:taxon-name><tp:taxon-name-part taxon-name-part-type="genus" reg="Sinoalaria">S.</tp:taxon-name-part><tp:taxon-name-part taxon-name-part-type="species" reg="chi">chi</tp:taxon-name-part></tp:taxon-name></italic> sp. nov., etc.; Figs <xref ref-type="fig" rid="F5">5</xref>, <xref ref-type="fig" rid="F7">7</xref>), but differ in the following: (1) cymbium basally with a cluster of eight setae in <italic><tp:taxon-name><tp:taxon-name-part taxon-name-part-type="genus" reg="Sinoalaria">S.</tp:taxon-name-part><tp:taxon-name-part taxon-name-part-type="species" reg="bicornis">bicornis</tp:taxon-name-part></tp:taxon-name></italic> (six setae in <italic><tp:taxon-name><tp:taxon-name-part taxon-name-part-type="genus" reg="Sinoalaria">S.</tp:taxon-name-part><tp:taxon-name-part taxon-name-part-type="species" reg="xiaotu">xiaotu</tp:taxon-name-part></tp:taxon-name></italic> sp. nov.) (cf. Fig. <xref ref-type="fig" rid="F1">1B</xref> and Fig. <xref ref-type="fig" rid="F15">15B</xref>); (2) median apophysis relatively larger, ca 1/2 of tegulum length in <italic><tp:taxon-name><tp:taxon-name-part taxon-name-part-type="genus" reg="Sinoalaria">S.</tp:taxon-name-part><tp:taxon-name-part taxon-name-part-type="species" reg="bicornis">bicornis</tp:taxon-name-part></tp:taxon-name></italic> (extremely small, ≤ 1/3 of tegulum length in <italic><tp:taxon-name><tp:taxon-name-part taxon-name-part-type="genus" reg="Sinoalaria">S.</tp:taxon-name-part><tp:taxon-name-part taxon-name-part-type="species" reg="xiaotu">xiaotu</tp:taxon-name-part></tp:taxon-name></italic> sp. nov.) (cf. Fig. <xref ref-type="fig" rid="F1">1A, C, D</xref> and Fig. <xref ref-type="fig" rid="F15">15A, C</xref>); (3) conductor with a nearly triangular, relatively blunt apex in <italic><tp:taxon-name><tp:taxon-name-part taxon-name-part-type="genus" reg="Sinoalaria">S.</tp:taxon-name-part><tp:taxon-name-part taxon-name-part-type="species" reg="bicornis">bicornis</tp:taxon-name-part></tp:taxon-name></italic> (with a needle-shaped, sharper apex in <italic><tp:taxon-name><tp:taxon-name-part taxon-name-part-type="genus" reg="Sinoalaria">S.</tp:taxon-name-part><tp:taxon-name-part taxon-name-part-type="species" reg="xiaotu">xiaotu</tp:taxon-name-part></tp:taxon-name></italic> sp. nov.) (cf. Fig. <xref ref-type="fig" rid="F1">1A, C, D</xref> and Fig. <xref ref-type="fig" rid="F15">15 A–C</xref>). Females resemble those of <italic><tp:taxon-name><tp:taxon-name-part taxon-name-part-type="genus" reg="Sinoalaria">S.</tp:taxon-name-part><tp:taxon-name-part taxon-name-part-type="species" reg="cavernicola">cavernicola</tp:taxon-name-part></tp:taxon-name></italic> and <italic><tp:taxon-name><tp:taxon-name-part taxon-name-part-type="genus" reg="Sinoalaria">S.</tp:taxon-name-part><tp:taxon-name-part taxon-name-part-type="species" reg="chi">chi</tp:taxon-name-part></tp:taxon-name></italic> sp. nov. in having a distinctly long, narrow, completely membranous, and rugose scape (scape either relatively short and wide, or heavily sclerotized, not rugose in other <italic><tp:taxon-name><tp:taxon-name-part taxon-name-part-type="genus" reg="Sinoalaria">Sinoalaria</tp:taxon-name-part></tp:taxon-name></italic> species, such as <italic><tp:taxon-name><tp:taxon-name-part taxon-name-part-type="genus" reg="Sinoalaria">S.</tp:taxon-name-part><tp:taxon-name-part taxon-name-part-type="species" reg="shuidi">shuidi</tp:taxon-name-part></tp:taxon-name></italic> sp. nov. and <italic><tp:taxon-name><tp:taxon-name-part taxon-name-part-type="genus" reg="Sinoalaria">S.</tp:taxon-name-part><tp:taxon-name-part taxon-name-part-type="species" reg="xiaotu">xiaotu</tp:taxon-name-part></tp:taxon-name></italic> sp. nov.; Figs <xref ref-type="fig" rid="F14">14C, D, E</xref>, <xref ref-type="fig" rid="F16">16E, F</xref>), but can be distinguished from <italic><tp:taxon-name><tp:taxon-name-part taxon-name-part-type="genus" reg="Sinoalaria">S.</tp:taxon-name-part><tp:taxon-name-part taxon-name-part-type="species" reg="cavernicola">cavernicola</tp:taxon-name-part></tp:taxon-name></italic> and <italic><tp:taxon-name><tp:taxon-name-part taxon-name-part-type="genus" reg="Sinoalaria">S.</tp:taxon-name-part><tp:taxon-name-part taxon-name-part-type="species" reg="chi">chi</tp:taxon-name-part></tp:taxon-name></italic> sp. nov. by the scape apically with two notch (only with a hood in <italic><tp:taxon-name><tp:taxon-name-part taxon-name-part-type="genus" reg="Sinoalaria">S.</tp:taxon-name-part><tp:taxon-name-part taxon-name-part-type="species" reg="cavernicola">cavernicola</tp:taxon-name-part></tp:taxon-name></italic> and <italic><tp:taxon-name><tp:taxon-name-part taxon-name-part-type="genus" reg="Sinoalaria">S.</tp:taxon-name-part><tp:taxon-name-part taxon-name-part-type="species" reg="chi">chi</tp:taxon-name-part></tp:taxon-name></italic> sp. nov.) (cf. Fig. <xref ref-type="fig" rid="F2">2E, F</xref> and Figs <xref ref-type="fig" rid="F4">4E, F</xref>, <xref ref-type="fig" rid="F8">8E, F</xref>), ventral and anterior folds of copulatory ducts slightly sclerotized (completely membranous in <italic><tp:taxon-name><tp:taxon-name-part taxon-name-part-type="genus" reg="Sinoalaria">S.</tp:taxon-name-part><tp:taxon-name-part taxon-name-part-type="species" reg="cavernicola">cavernicola</tp:taxon-name-part></tp:taxon-name></italic> and <italic><tp:taxon-name><tp:taxon-name-part taxon-name-part-type="genus" reg="Sinoalaria">S.</tp:taxon-name-part><tp:taxon-name-part taxon-name-part-type="species" reg="chi">chi</tp:taxon-name-part></tp:taxon-name></italic> sp. nov.) (cf. Fig. <xref ref-type="fig" rid="F2">2G</xref> and Figs <xref ref-type="fig" rid="F4">4G</xref>, <xref ref-type="fig" rid="F8">8G</xref>).</p><fig id="F1" position="float" orientation="portrait"><object-id xmlns:xlink="http://www.w3.org/1999/xlink" content-type="doi" xlink:type="simple">10.3897/zookeys.1173.105123.figure1</object-id><object-id xmlns:xlink="http://www.w3.org/1999/xlink" content-type="arpha" xlink:type="simple">2366A52C-C70F-5C16-A5F4-635256943A7A</object-id><label>Figure 1.</label><caption><p>Male palp of <italic><tp:taxon-name><tp:taxon-name-part taxon-name-part-type="genus" reg="Sinoalaria">Sinoalaria</tp:taxon-name-part><tp:taxon-name-part taxon-name-part-type="species" reg="bicornis">bicornis</tp:taxon-name-part></tp:taxon-name></italic> (Lin, Li &amp; Jäger, 2014) <bold>A</bold> prolateral view <bold>B</bold> retrolateral view <bold>C</bold> dorsal view <bold>D</bold> ventral view. Abbreviations: Co = conductor; Cy = cymbium; EB = embolic base; Em = embolus; MA = median apophysis; Pc = paracymbium; RTA = retrolateral tibial apophysis; SCy = setae on cymbium; Te = tegulum. Scale bars: 0.20 mm.</p></caption><graphic xmlns:xlink="http://www.w3.org/1999/xlink" xlink:href="zookeys-1173-307_article-105123__-g001.jpg" position="float" orientation="portrait" xlink:type="simple" id="oo_889263.jpg"><uri content-type="original_file" xlink:type="simple">https://binary.pensoft.net/fig/889263</uri></graphic></fig><fig id="F2" position="float" orientation="portrait"><object-id xmlns:xlink="http://www.w3.org/1999/xlink" content-type="doi" xlink:type="simple">10.3897/zookeys.1173.105123.figure2</object-id><object-id xmlns:xlink="http://www.w3.org/1999/xlink" content-type="arpha" xlink:type="simple">E8519EDF-DF43-5819-B3BC-1DE4F49942A1</object-id><label>Figure 2.</label><caption><p><italic><tp:taxon-name><tp:taxon-name-part taxon-name-part-type="genus" reg="Sinoalaria">Sinoalaria</tp:taxon-name-part><tp:taxon-name-part taxon-name-part-type="species" reg="bicornis">bicornis</tp:taxon-name-part></tp:taxon-name></italic> (Lin, Li &amp; Jäger, 2014), male habitus (<bold>A, B</bold>), female habitus (<bold>C, D</bold>) and epigyne (<bold>E–G</bold>) <bold>A</bold> dorsal view <bold>B</bold> ventral view <bold>C</bold> ventral view <bold>D</bold> dorsal view <bold>E</bold> intact, ventral view <bold>F</bold> cleared, ventral view <bold>G</bold> cleared, dorsal view. Abbreviations: CD = copulatory duct; DPF = dorsal and posterior fold of copulatory duct; FD = fertilization duct; Sc = scape; Sp = spermatheca; VAF = ventral and anterior fold of copulatory duct. Scale bars: 0.50 mm (<bold>A–D</bold>); 0.20 mm (<bold>E–G</bold>).</p></caption><graphic xmlns:xlink="http://www.w3.org/1999/xlink" xlink:href="zookeys-1173-307_article-105123__-g002.jpg" position="float" orientation="portrait" xlink:type="simple" id="oo_889264.jpg"><uri content-type="original_file" xlink:type="simple">https://binary.pensoft.net/fig/889264</uri></graphic></fig></tp:treatment-sec><tp:treatment-sec sec-type="description" id="SECID0EEQAG"><title>Description.</title><p>See <xref ref-type="bibr" rid="B5">Lin et al. (2014)</xref>. Male palp as in Fig. <xref ref-type="fig" rid="F1">1</xref>, epigyne as in Fig. <xref ref-type="fig" rid="F2">2E–G</xref>, and habitus as in Fig. <xref ref-type="fig" rid="F2">2A–D</xref>.</p></tp:treatment-sec><tp:treatment-sec sec-type="distribution" id="SECID0E1QAG"><title>Distribution.</title><p>Laos (Fig. <xref ref-type="fig" rid="F17">17</xref>).</p></tp:treatment-sec><tp:treatment-sec><!--Section generated to contain objects referenced in tp:taxon-treatment.--><fig id="F17" position="float" orientation="portrait"><object-id xmlns:xlink="http://www.w3.org/1999/xlink" content-type="doi" xlink:type="simple">10.3897/zookeys.1173.105123.figure17</object-id><object-id xmlns:xlink="http://www.w3.org/1999/xlink" content-type="arpha" xlink:type="simple">CA08D4A6-CD56-598E-9617-B47D0E251A83</object-id><label>Figure 17.</label><caption><p>Distribution records of the species from genus <italic><tp:taxon-name><tp:taxon-name-part taxon-name-part-type="genus" reg="Sinoalaria">Sinoalaria</tp:taxon-name-part></tp:taxon-name></italic>.</p></caption><graphic xmlns:xlink="http://www.w3.org/1999/xlink" xlink:href="zookeys-1173-307_article-105123__-g017.jpg" position="float" orientation="portrait" xlink:type="simple" id="oo_889279.jpg"><uri content-type="original_file" xlink:type="simple">https://binary.pensoft.net/fig/889279</uri></graphic></fig><fig id="F15" position="float" orientation="portrait"><object-id xmlns:xlink="http://www.w3.org/1999/xlink" content-type="doi" xlink:type="simple">10.3897/zookeys.1173.105123.figure15</object-id><object-id xmlns:xlink="http://www.w3.org/1999/xlink" content-type="arpha" xlink:type="simple">3261D4C7-0B5D-52C6-9CC5-E09687C962B1</object-id><label>Figure 15.</label><caption><p>Male palp of the holotype of <italic><tp:taxon-name><tp:taxon-name-part taxon-name-part-type="genus" reg="Sinoalaria">Sinoalaria</tp:taxon-name-part><tp:taxon-name-part taxon-name-part-type="species" reg="xiaotu">xiaotu</tp:taxon-name-part></tp:taxon-name></italic> sp. nov. <bold>A</bold> prolateral view <bold>B</bold> retrolateral view <bold>C</bold> ventral view <bold>D</bold> dorsal view. Abbreviations: Co = conductor; Cy = cymbium; EB = embolic base; Em = embolus; MA = median apophysis; Pc = paracymbium; RTA = retrolateral tibial apophysis; SCy = setae on cymbium; Te = tegulum. Scale bars: 0.20 mm.</p></caption><graphic xmlns:xlink="http://www.w3.org/1999/xlink" xlink:href="zookeys-1173-307_article-105123__-g015.jpg" position="float" orientation="portrait" xlink:type="simple" id="oo_889277.jpg"><uri content-type="original_file" xlink:type="simple">https://binary.pensoft.net/fig/889277</uri></graphic></fig><fig id="F5" position="float" orientation="portrait"><object-id xmlns:xlink="http://www.w3.org/1999/xlink" content-type="doi" xlink:type="simple">10.3897/zookeys.1173.105123.figure5</object-id><object-id xmlns:xlink="http://www.w3.org/1999/xlink" content-type="arpha" xlink:type="simple">15E2DCB2-C799-5A4E-BB70-089CD68344A7</object-id><label>Figure 5.</label><caption><p>Male palp of <italic><tp:taxon-name><tp:taxon-name-part taxon-name-part-type="genus" reg="Sinoalaria">Sinoalaria</tp:taxon-name-part><tp:taxon-name-part taxon-name-part-type="species" reg="chengguanensis">chengguanensis</tp:taxon-name-part></tp:taxon-name></italic> (Zhao &amp; Li, 2012) <bold>A</bold> prolateral view <bold>B</bold> retrolateral view <bold>C</bold> embolic division, dorsal view <bold>D</bold> ventral view. Abbreviations: Co = conductor; Cy = cymbium; EB = embolic base; Em = embolus; MA = median apophysis; Pc = paracymbium; RTA = retrolateral tibial apophysis; SCy = setae on cymbium; Te = tegulum. Scale bars: 0.20 mm.</p></caption><graphic xmlns:xlink="http://www.w3.org/1999/xlink" xlink:href="zookeys-1173-307_article-105123__-g005.jpg" position="float" orientation="portrait" xlink:type="simple" id="oo_889267.jpg"><uri content-type="original_file" xlink:type="simple">https://binary.pensoft.net/fig/889267</uri></graphic></fig><fig id="F7" position="float" orientation="portrait"><object-id xmlns:xlink="http://www.w3.org/1999/xlink" content-type="doi" xlink:type="simple">10.3897/zookeys.1173.105123.figure7</object-id><object-id xmlns:xlink="http://www.w3.org/1999/xlink" content-type="arpha" xlink:type="simple">F389EA07-ACBE-5337-9708-ABB7E1E0AAAC</object-id><label>Figure 7.</label><caption><p>Male palp of the holotype of <italic><tp:taxon-name><tp:taxon-name-part taxon-name-part-type="genus" reg="Sinoalaria">Sinoalaria</tp:taxon-name-part><tp:taxon-name-part taxon-name-part-type="species" reg="chi">chi</tp:taxon-name-part></tp:taxon-name></italic> sp. nov. <bold>A</bold> prolateral view <bold>B</bold> retrolateral view <bold>C</bold> ventral view <bold>D</bold> dorsal view. Abbreviations: Co = conductor; Cy = cymbium; EB = embolic base; Em = embolus; MA = median apophysis; Pc = paracymbium; RTA = retrolateral tibial apophysis; Te = tegulum. Scale bars: 0.20 mm.</p></caption><graphic xmlns:xlink="http://www.w3.org/1999/xlink" xlink:href="zookeys-1173-307_article-105123__-g007.jpg" position="float" orientation="portrait" xlink:type="simple" id="oo_889269.jpg"><uri content-type="original_file" xlink:type="simple">https://binary.pensoft.net/fig/889269</uri></graphic></fig><fig id="F14" position="float" orientation="portrait"><object-id xmlns:xlink="http://www.w3.org/1999/xlink" content-type="doi" xlink:type="simple">10.3897/zookeys.1173.105123.figure14</object-id><object-id xmlns:xlink="http://www.w3.org/1999/xlink" content-type="arpha" xlink:type="simple">FC0FA8F9-860D-5447-A574-2CDF0D22C1D1</object-id><label>Figure 14.</label><caption><p>Holotype female of <italic><tp:taxon-name><tp:taxon-name-part taxon-name-part-type="genus" reg="Sinoalaria">Sinoalaria</tp:taxon-name-part><tp:taxon-name-part taxon-name-part-type="species" reg="shuidi">shuidi</tp:taxon-name-part></tp:taxon-name></italic> sp. nov., habitus (<bold>A, B</bold>) and epigyne (<bold>C–E) A</bold> dorsal view <bold>B</bold> ventral view <bold>C</bold> intact, ventral view <bold>D</bold> cleared, ventral view <bold>E</bold> cleared, dorsal view. Abbreviations: CD = copulatory duct; DPF = dorsal and posterior fold of copulatory duct; FD = fertilization duct; N = notch; Sc = scape; Sp = spermatheca; VAF = ventral and anterior fold of copulatory duct. Scale bars: 0.50 mm (<bold>A, B</bold>); 0.20 mm (<bold>C–E</bold>).</p></caption><graphic xmlns:xlink="http://www.w3.org/1999/xlink" xlink:href="zookeys-1173-307_article-105123__-g014.jpg" position="float" orientation="portrait" xlink:type="simple" id="oo_889276.jpg"><uri content-type="original_file" xlink:type="simple">https://binary.pensoft.net/fig/889276</uri></graphic></fig><fig id="F16" position="float" orientation="portrait"><object-id xmlns:xlink="http://www.w3.org/1999/xlink" content-type="doi" xlink:type="simple">10.3897/zookeys.1173.105123.figure16</object-id><object-id xmlns:xlink="http://www.w3.org/1999/xlink" content-type="arpha" xlink:type="simple">566D41F2-5E62-58D5-81AF-8635D4160C3C</object-id><label>Figure 16.</label><caption><p><italic><tp:taxon-name><tp:taxon-name-part taxon-name-part-type="genus" reg="Sinoalaria">Sinoalaria</tp:taxon-name-part><tp:taxon-name-part taxon-name-part-type="species" reg="xiaotu">xiaotu</tp:taxon-name-part></tp:taxon-name></italic> sp. nov., female paratype and male holotype, male habitus (<bold>A, B</bold>), female habitus (<bold>C, D</bold>) and epigyne (<bold>E–G</bold>) <bold>A</bold> dorsal view <bold>B</bold> ventral view <bold>C</bold> dorsal view <bold>D</bold> ventral view <bold>E</bold> intact, ventral view <bold>F</bold> cleared, ventral view <bold>G</bold> cleared, dorsal view. Abbreviations: CD = copulatory duct; DPF = dorsal and posterior fold of copulatory duct; FD = fertilization duct; Sc = scape; Sp = spermatheca; VAF = ventral and anterior fold of copulatory duct. Scale bars: 0.50 mm (<bold>A–D</bold>); 0.20 mm (<bold>E–G</bold>).</p></caption><graphic xmlns:xlink="http://www.w3.org/1999/xlink" xlink:href="zookeys-1173-307_article-105123__-g016.jpg" position="float" orientation="portrait" xlink:type="simple" id="oo_889278.jpg"><uri content-type="original_file" xlink:type="simple">https://binary.pensoft.net/fig/889278</uri></graphic></fig><fig id="F4" position="float" orientation="portrait"><object-id xmlns:xlink="http://www.w3.org/1999/xlink" content-type="doi" xlink:type="simple">10.3897/zookeys.1173.105123.figure4</object-id><object-id xmlns:xlink="http://www.w3.org/1999/xlink" content-type="arpha" xlink:type="simple">38196E12-5154-580D-8A2C-61C19D618739</object-id><label>Figure 4.</label><caption><p><italic><tp:taxon-name><tp:taxon-name-part taxon-name-part-type="genus" reg="Sinoalaria">Sinoalaria</tp:taxon-name-part><tp:taxon-name-part taxon-name-part-type="species" reg="cavernicola">cavernicola</tp:taxon-name-part></tp:taxon-name></italic> (Lin, Li &amp; Jäger, 2014), male habitus (<bold>A, B</bold>), female habitus (<bold>C, D</bold>) and epigyne (<bold>E–G</bold>) <bold>A</bold> dorsal view <bold>B</bold> ventral view <bold>C</bold> dorsal view <bold>D</bold> ventral view <bold>E</bold> intact, ventral view <bold>F</bold> cleared, ventral view <bold>G</bold> cleared, dorsal view. Abbreviations: CD = copulatory duct; DPF = dorsal and posterior fold of copulatory duct; FD = fertilization duct; Sc = scape; Sp = spermatheca; VAF = ventral and anterior fold of copulatory duct. Scale bars: 0.50 mm (<bold>A–D</bold>); 0.20 mm (<bold>E–G</bold>).</p></caption><graphic xmlns:xlink="http://www.w3.org/1999/xlink" xlink:href="zookeys-1173-307_article-105123__-g004.jpg" position="float" orientation="portrait" xlink:type="simple" id="oo_889266.jpg"><uri content-type="original_file" xlink:type="simple">https://binary.pensoft.net/fig/889266</uri></graphic></fig><fig id="F8" position="float" orientation="portrait"><object-id xmlns:xlink="http://www.w3.org/1999/xlink" content-type="doi" xlink:type="simple">10.3897/zookeys.1173.105123.figure8</object-id><object-id xmlns:xlink="http://www.w3.org/1999/xlink" content-type="arpha" xlink:type="simple">6B3D124F-0F2B-5514-BDF0-32B51FFE4DBD</object-id><label>Figure 8.</label><caption><p><italic><tp:taxon-name><tp:taxon-name-part taxon-name-part-type="genus" reg="Sinoalaria">Sinoalaria</tp:taxon-name-part><tp:taxon-name-part taxon-name-part-type="species" reg="chi">chi</tp:taxon-name-part></tp:taxon-name></italic> sp. nov., female paratype and male holotype, male habitus (<bold>A, B</bold>), female habitus (<bold>C, D</bold>) and epigyne (<bold>E–G</bold>) <bold>A</bold> dorsal view <bold>B</bold> ventral view <bold>C</bold> dorsal view <bold>D</bold> ventral view <bold>E</bold> intact, ventral view <bold>F</bold> cleared, ventral view <bold>G</bold> cleared, dorsal view. Abbreviations: CD = copulatory duct; DPF = dorsal and posterior fold of copulatory duct; FD = fertilization duct; Sc = scape; Sp = spermatheca; VAF = ventral and anterior fold of copulatory duct. Scale bars: 0.50 mm (<bold>A–D</bold>); 0.20 mm (<bold>E–G</bold>).</p></caption><graphic xmlns:xlink="http://www.w3.org/1999/xlink" xlink:href="zookeys-1173-307_article-105123__-g008.jpg" position="float" orientation="portrait" xlink:type="simple" id="oo_889270.jpg"><uri content-type="original_file" xlink:type="simple">https://binary.pensoft.net/fig/889270</uri></graphic></fig></tp:treatment-sec><ref-list><ref id="B10"><mixed-citation xmlns:xlink="http://www.w3.org/1999/xlink" xlink:type="simple"><person-group><name name-style="western"><surname>Zhao</surname><given-names>Q</given-names></name><name name-style="western"><surname>Li</surname><given-names>S</given-names></name></person-group> (<year>2014</year>) <article-title><italic><tp:taxon-name><tp:taxon-name-part taxon-name-part-type="genus">Sinoalaria</tp:taxon-name-part></tp:taxon-name></italic>, a name to replace <italic><tp:taxon-name><tp:taxon-name-part taxon-name-part-type="genus">Alaria</tp:taxon-name-part></tp:taxon-name></italic> (<tp:taxon-name><tp:taxon-name-part taxon-name-part-type="order">Araneae</tp:taxon-name-part></tp:taxon-name>, <tp:taxon-name><tp:taxon-name-part taxon-name-part-type="family">Theridiosomatidae</tp:taxon-name-part></tp:taxon-name>).</article-title><source>Acta Arachnologica Sinica</source><volume>23</volume>(<issue>1</issue>): <fpage>41</fpage>. <ext-link xlink:href="10.3969/j.issn.1005-9628.2014.01.009" ext-link-type="doi" xlink:type="simple">https://doi.org/10.3969/j.issn.1005-9628.2014.01.009</ext-link></mixed-citation></ref><ref id="B5"><mixed-citation xmlns:xlink="http://www.w3.org/1999/xlink" xlink:type="simple"><person-group><name name-style="western"><surname>Lin</surname><given-names>Y</given-names></name><name name-style="western"><surname>Li</surname><given-names>S</given-names></name><name name-style="western"><surname>Jäger</surname><given-names>P</given-names></name></person-group> (<year>2014</year>) <article-title>Four new spider species of the family <tp:taxon-name><tp:taxon-name-part taxon-name-part-type="family">Theridiosomatidae</tp:taxon-name-part></tp:taxon-name> (<tp:taxon-name><tp:taxon-name-part taxon-name-part-type="class">Arachnida</tp:taxon-name-part></tp:taxon-name>, <tp:taxon-name><tp:taxon-name-part taxon-name-part-type="order">Araneae</tp:taxon-name-part></tp:taxon-name>) from caves in Laos.</article-title><source>ZooKeys</source><volume>391</volume>: <fpage>75</fpage>–<lpage>102</lpage>. <ext-link xlink:href="10.3897/zookeys.391.7161" ext-link-type="doi" xlink:type="simple">https://doi.org/10.3897/zookeys.391.7161</ext-link></mixed-citation></ref></ref-list></tp:taxon-treatment>
