# Supplementary material for: ﻿A review of the spider genus Sinoalaria (Araneae, Theridiosomatidae), with the descriptions of four new species and two new combinations
Source: Zookeys. 2023 Aug 7;1173:307–38. doi: 10.3897/zookeys.1173.105123 (PMC10425877; doi:10.3897/zookeys.1173.105123)
Supplement: XML Treatment for Sinoalaria chi [file zookeys.1173.105123-treatment5.xml]

<!DOCTYPE tp:taxon-treatment
  PUBLIC "-//TaxonX//DTD Taxonomic Treatment Publishing DTD v0 20100105//EN" "tax-treatment-NSO.dtd">
<tp:taxon-treatment xmlns:tp="http://www.plazi.org/taxpub"><tp:treatment-meta><kwd-group><label>Taxon classification</label><kwd>
              <named-content content-type="kingdom">Animalia</named-content>
            </kwd><kwd>
              <named-content content-type="order">Araneae</named-content>
            </kwd><kwd>
              <named-content content-type="family">Theridiosomatidae</named-content>
            </kwd></kwd-group><mixed-citation publication-type="journal"><person-group><name><surname>Zhang</surname><given-names>Jianshuang</given-names></name><name><surname>Feng</surname><given-names>Chengcheng</given-names></name><name><surname>Yu</surname><given-names>Hao</given-names></name><name><surname>Lin</surname><given-names>Yucheng</given-names></name></person-group><article-title>﻿A review of the spider genus <italic><tp:taxon-name><tp:taxon-name-part taxon-name-part-type="genus" reg="Sinoalaria">Sinoalaria</tp:taxon-name-part></tp:taxon-name></italic> (<tp:taxon-name><tp:taxon-name-part taxon-name-part-type="order">Araneae</tp:taxon-name-part></tp:taxon-name>, <tp:taxon-name><tp:taxon-name-part taxon-name-part-type="family">Theridiosomatidae</tp:taxon-name-part></tp:taxon-name>), with the descriptions of four new species and two new combinations</article-title><source>Zookeys</source><day>07</day><month>08</month><year>2023</year><volume>1173</volume><fpage>307</fpage><lpage>338</lpage><pub-id pub-id-type="doi">10.3897/zookeys.1173.105123</pub-id></mixed-citation></tp:treatment-meta><tp:nomenclature><label>﻿</label><tp:taxon-name>
            <object-id xmlns:xlink="http://www.w3.org/1999/xlink" content-type="arpha" xlink:type="simple">20F70BAC-4029-5063-9E5F-12A8B196661C</object-id>
            <tp:taxon-name-part taxon-name-part-type="genus" reg="Sinoalaria">Sinoalaria</tp:taxon-name-part>
            <tp:taxon-name-part taxon-name-part-type="species" reg="chi">chi</tp:taxon-name-part>
            <object-id xmlns:xlink="http://www.w3.org/1999/xlink" content-type="zoobank" xlink:type="simple">https://zoobank.org/1F9C4A04-5DC7-47ED-A404-FADDA21C7946</object-id>
          </tp:taxon-name><tp:taxon-authority>Yu &amp; Lin</tp:taxon-authority><tp:taxon-status xmlns:xlink="http://www.w3.org/1999/xlink" xlink:type="simple">sp. nov.</tp:taxon-status><xref ref-type="fig" rid="F7">Figs 7</xref><xref ref-type="fig" rid="F8">, 8</xref><xref ref-type="fig" rid="F17">, 17</xref></tp:nomenclature><tp:treatment-sec sec-type="type material" id="SECID0ENPBG"><title>Type material.</title><p><bold><italic>Holotype</italic></bold> ♂ and <bold><italic>Paratype</italic></bold> 1♀, <bold>Vietnam</bold>: Hang Dai Ca, <named-content xmlns:xlink="http://www.w3.org/1999/xlink" content-type="dwc:verbatimCoordinates" xlink:type="simple"><named-content content-type="geo-json" specific-use="{&#34;type&#34;:&#34;Point&#34;,&#34;coordinates&#34;:[105.888117,20.558667]}" id="NCID0EAQBG" xlink:type="simple">20°33.520'N, 105°53.287'E</named-content></named-content>, 30.XII.2013, H. Sterner leg.</p></tp:treatment-sec><tp:treatment-sec sec-type="material" id="SECID0EFQBG"><title>Other material examined.</title><p><bold>Vietnam.</bold> 1♂ 2♀, Hang Boi, <named-content xmlns:xlink="http://www.w3.org/1999/xlink" content-type="dwc:verbatimCoordinates" xlink:type="simple"><named-content content-type="geo-json" specific-use="{&#34;type&#34;:&#34;Point&#34;,&#34;coordinates&#34;:[105.887967,20.258883]}" id="NCID0EQQBG" xlink:type="simple">20°15.533'N, 105°53.278'E</named-content></named-content>, 24–25.XII.2013, H. Steiner leg.; 1♂ 5♀, Hang Tra Tu, <named-content xmlns:xlink="http://www.w3.org/1999/xlink" content-type="dwc:verbatimCoordinates" xlink:type="simple"><named-content content-type="geo-json" specific-use="{&#34;type&#34;:&#34;Point&#34;,&#34;coordinates&#34;:[105.917333,20.108200]}" id="NCID0EYQBG" xlink:type="simple">20°06.492'N, 105°55.040'E</named-content></named-content>, 28.XII.2013, H. Steiner leg.</p></tp:treatment-sec><tp:treatment-sec sec-type="etymology" id="SECID0E4QBG"><title>Etymology.</title><p>The specific name is derived from the Chinese pinyin ‘chǐ’, which means ‘tooth’, referring to the tooth-shaped lower ramus on distal process of median apophysis; noun in apposition.</p></tp:treatment-sec><tp:treatment-sec sec-type="diagnosis" id="SECID0ECRBG"><title>Diagnosis.</title><p>Males of <italic><tp:taxon-name><tp:taxon-name-part taxon-name-part-type="genus" reg="Sinoalaria">S.</tp:taxon-name-part><tp:taxon-name-part taxon-name-part-type="species" reg="chi">chi</tp:taxon-name-part></tp:taxon-name></italic> sp. nov. resemble those of <italic><tp:taxon-name><tp:taxon-name-part taxon-name-part-type="genus" reg="Sinoalaria">S.</tp:taxon-name-part><tp:taxon-name-part taxon-name-part-type="species" reg="cavernicola">cavernicola</tp:taxon-name-part></tp:taxon-name></italic>. The two species share a similarly slender and filiform embolus, sheet-shaped paracymbium with a spine-like tip, and the median apophysis with serrated proximal process and slightly bifurcated distal process but differ by: (1) distal process of median apophysis short and wide, slightly shorter and narrower than the base of median apophysis in <italic><tp:taxon-name><tp:taxon-name-part taxon-name-part-type="genus" reg="Sinoalaria">S.</tp:taxon-name-part><tp:taxon-name-part taxon-name-part-type="species" reg="chi">chi</tp:taxon-name-part></tp:taxon-name></italic> sp. nov. (long and narrow, slightly longer and distinctly narrower than base in <italic><tp:taxon-name><tp:taxon-name-part taxon-name-part-type="genus" reg="Sinoalaria">S.</tp:taxon-name-part><tp:taxon-name-part taxon-name-part-type="species" reg="cavernicola">cavernicola</tp:taxon-name-part></tp:taxon-name></italic>) (cf. Fig. <xref ref-type="fig" rid="F7">7A</xref> and Fig. <xref ref-type="fig" rid="F3">3A</xref>); (2) the lower ramus on distal process of median apophysis tooth-shaped, apex sharp, distinctly longer than the indistinct upper ramus in <italic><tp:taxon-name><tp:taxon-name-part taxon-name-part-type="genus" reg="Sinoalaria">S.</tp:taxon-name-part><tp:taxon-name-part taxon-name-part-type="species" reg="chi">chi</tp:taxon-name-part></tp:taxon-name></italic> sp. nov. (both rami distinct, are of equal length, the lower one with a relatively blunt tip in <italic><tp:taxon-name><tp:taxon-name-part taxon-name-part-type="genus" reg="Sinoalaria">S.</tp:taxon-name-part><tp:taxon-name-part taxon-name-part-type="species" reg="cavernicola">cavernicola</tp:taxon-name-part></tp:taxon-name></italic>) (cf. Fig. <xref ref-type="fig" rid="F7">7A</xref> and Fig. <xref ref-type="fig" rid="F3">3A</xref>); (3) embolus distinctly longer, terminating at ca 8 o’clock position in retrolateral view, terminating at ca 4 o’clock position in ventral view in <italic><tp:taxon-name><tp:taxon-name-part taxon-name-part-type="genus" reg="Sinoalaria">S.</tp:taxon-name-part><tp:taxon-name-part taxon-name-part-type="species" reg="chi">chi</tp:taxon-name-part></tp:taxon-name></italic> sp. nov. (terminating at ca 10 o’clock position both in retrolateral and ventral view in <italic><tp:taxon-name><tp:taxon-name-part taxon-name-part-type="genus" reg="Sinoalaria">S.</tp:taxon-name-part><tp:taxon-name-part taxon-name-part-type="species" reg="cavernicola">cavernicola</tp:taxon-name-part></tp:taxon-name></italic>) (cf. Fig. <xref ref-type="fig" rid="F7">7A, C</xref> and Fig. <xref ref-type="fig" rid="F3">3A, C</xref>); (4) embolic base relatively smaller, its width ca 1/2 of tegulum length in <italic><tp:taxon-name><tp:taxon-name-part taxon-name-part-type="genus" reg="Sinoalaria">S.</tp:taxon-name-part><tp:taxon-name-part taxon-name-part-type="species" reg="chi">chi</tp:taxon-name-part></tp:taxon-name></italic> sp. nov. (embolic base wider than 2/3 of tegulum length in <italic><tp:taxon-name><tp:taxon-name-part taxon-name-part-type="genus" reg="Sinoalaria">S.</tp:taxon-name-part><tp:taxon-name-part taxon-name-part-type="species" reg="cavernicola">cavernicola</tp:taxon-name-part></tp:taxon-name></italic>) (cf. Fig. <xref ref-type="fig" rid="F7">7B</xref> and Fig. <xref ref-type="fig" rid="F3">3B</xref>). Females also resemble those of <italic><tp:taxon-name><tp:taxon-name-part taxon-name-part-type="genus" reg="Sinoalaria">S.</tp:taxon-name-part><tp:taxon-name-part taxon-name-part-type="species" reg="cavernicola">cavernicola</tp:taxon-name-part></tp:taxon-name></italic> in having a completely membranous, rugose scape which distally with a pocket-like hood (the combination of these features are absent in all other congeners), and the general shape of the endogyne but can be distinguished from the latter by the ventral and anterior folds of copulatory ducts represented by two oblong bursae, the dorsal and posterior folds represented by a longitudinal loop and a horizontal loop in <italic><tp:taxon-name><tp:taxon-name-part taxon-name-part-type="genus" reg="Sinoalaria">S.</tp:taxon-name-part><tp:taxon-name-part taxon-name-part-type="species" reg="chi">chi</tp:taxon-name-part></tp:taxon-name></italic> sp. nov. (ventral and anterior folds represented by two more or less globular bursae, dorsal and posterior folds running horizontally, forming only one loop in <italic><tp:taxon-name><tp:taxon-name-part taxon-name-part-type="genus" reg="Sinoalaria">S.</tp:taxon-name-part><tp:taxon-name-part taxon-name-part-type="species" reg="cavernicola">cavernicola</tp:taxon-name-part></tp:taxon-name></italic>) (cf. Fig. <xref ref-type="fig" rid="F8">8G</xref> and Fig. <xref ref-type="fig" rid="F4">4G</xref>).</p><fig id="F7" position="float" orientation="portrait"><object-id xmlns:xlink="http://www.w3.org/1999/xlink" content-type="doi" xlink:type="simple">10.3897/zookeys.1173.105123.figure7</object-id><object-id xmlns:xlink="http://www.w3.org/1999/xlink" content-type="arpha" xlink:type="simple">F389EA07-ACBE-5337-9708-ABB7E1E0AAAC</object-id><label>Figure 7.</label><caption><p>Male palp of the holotype of <italic><tp:taxon-name><tp:taxon-name-part taxon-name-part-type="genus" reg="Sinoalaria">Sinoalaria</tp:taxon-name-part><tp:taxon-name-part taxon-name-part-type="species" reg="chi">chi</tp:taxon-name-part></tp:taxon-name></italic> sp. nov. <bold>A</bold> prolateral view <bold>B</bold> retrolateral view <bold>C</bold> ventral view <bold>D</bold> dorsal view. Abbreviations: Co = conductor; Cy = cymbium; EB = embolic base; Em = embolus; MA = median apophysis; Pc = paracymbium; RTA = retrolateral tibial apophysis; Te = tegulum. Scale bars: 0.20 mm.</p></caption><graphic xmlns:xlink="http://www.w3.org/1999/xlink" xlink:href="zookeys-1173-307_article-105123__-g007.jpg" position="float" orientation="portrait" xlink:type="simple" id="oo_889269.jpg"><uri content-type="original_file" xlink:type="simple">https://binary.pensoft.net/fig/889269</uri></graphic></fig><fig id="F8" position="float" orientation="portrait"><object-id xmlns:xlink="http://www.w3.org/1999/xlink" content-type="doi" xlink:type="simple">10.3897/zookeys.1173.105123.figure8</object-id><object-id xmlns:xlink="http://www.w3.org/1999/xlink" content-type="arpha" xlink:type="simple">6B3D124F-0F2B-5514-BDF0-32B51FFE4DBD</object-id><label>Figure 8.</label><caption><p><italic><tp:taxon-name><tp:taxon-name-part taxon-name-part-type="genus" reg="Sinoalaria">Sinoalaria</tp:taxon-name-part><tp:taxon-name-part taxon-name-part-type="species" reg="chi">chi</tp:taxon-name-part></tp:taxon-name></italic> sp. nov., female paratype and male holotype, male habitus (<bold>A, B</bold>), female habitus (<bold>C, D</bold>) and epigyne (<bold>E–G</bold>) <bold>A</bold> dorsal view <bold>B</bold> ventral view <bold>C</bold> dorsal view <bold>D</bold> ventral view <bold>E</bold> intact, ventral view <bold>F</bold> cleared, ventral view <bold>G</bold> cleared, dorsal view. Abbreviations: CD = copulatory duct; DPF = dorsal and posterior fold of copulatory duct; FD = fertilization duct; Sc = scape; Sp = spermatheca; VAF = ventral and anterior fold of copulatory duct. Scale bars: 0.50 mm (<bold>A–D</bold>); 0.20 mm (<bold>E–G</bold>).</p></caption><graphic xmlns:xlink="http://www.w3.org/1999/xlink" xlink:href="zookeys-1173-307_article-105123__-g008.jpg" position="float" orientation="portrait" xlink:type="simple" id="oo_889270.jpg"><uri content-type="original_file" xlink:type="simple">https://binary.pensoft.net/fig/889270</uri></graphic></fig></tp:treatment-sec><tp:treatment-sec sec-type="description" id="SECID0EPZBG"><title>Description.</title><p><bold>Male</bold> (holotype) (Fig. <xref ref-type="fig" rid="F8">8A, B</xref>): Carapace shaped like a water drop, brown, darker in the front, without distinct pattern; pars cephalica distinctly narrowed, cervical groove and radial grooves faint. Anterior eye row distinctly recurved, posterior eye row slightly procurved. Sternum shield-shaped, dark. Mouthparts reddish brown. Legs uniformly yellowish, femora slightly darker. Abdomen round, dorsum basically black, with a lengthwise yellowish median stripe extending almost of whole abdomen length, gradually narrow posteriorly, with three pairs of yellowish speckles on either side; venter black centrally, yellowish marginally. <italic>Measurements</italic>: Total length 2.4. Carapace 1.1 long, 0.8 wide. Clypeus 0.1 high. Sternum 0.5 long, 0.4 wide. Abdomen 1.1 long, 1.1 wide. Length of legs: I 3.1 (1.1, 0.3, 0.7, 0.6, 0.4); II 2.3 (0.7, 0.3, 0.5, 0.5, 0.3); III 1.7 (0.5, 0.2, 0.5, 0.3, 0.2); IV 2.3 (0.8, 0.3, 0.6, 0.4, 0.2).</p><p><bold><italic>Palp</italic></bold> (Fig. <xref ref-type="fig" rid="F7">7A–D</xref>): Tibia small, cup-shaped, ca 1/3 length of cymbium. Retrolateral tibial apophysis small but distinct, thumb-like, ca 1/3–1/2 length of tibia. Cymbium narrow, ca 2.3× longer than wide, dorsally bears several long and sparse setae, basally without tufty setae. Paracymbium ca 1/8–1/7 length of cymbium, represented by a small sheet, distally bears a needle-shaped spine. Tegulum capacious, oval, 1.3× longer than wide; sperm duct distinct. Median apophysis large, located prolaterally to tegulum, consisting of a broad base and two process; proximal process ca 2/3 length of base, distally serrated; distal process wide, slightly shorter than base, distally slightly bifurcated, upper ramus indistinct, lower ramus tooth-shaped. Embolic base large, represented by enlarged tubercle, located at the 9–10 o’clock position to tegulum in retrolateral view, its width ca 1/2 tegulum length. The free part of embolus long and slender, filiform, in retrolateral view, arising at approximately the 8–9 o’clock position, forming a loop, terminating at ca 8 o’clock position, its tip curved behind embolic base. Conductor tubular and translucent, enveloping the second half of embolus, apex pointing retrolaterally.</p><p><bold>Female</bold> (paratype). Somatic features as in Fig. <xref ref-type="fig" rid="F8">8C, D</xref> and coloration distinctly darker than in male. <italic>Measurements</italic>: Total length 3.2. Carapace 1.5 long, 1.1 wide. Clypeus 0.1 high. Sternum 1.1 long, 0.9 wide. Abdomen 2.1 long, 1.6 wide. Length of legs: I 4.4 (1.4, 0.4, 1.1, 1.0, 0.5); II 3.5 (1.1, 0.4, 0.9, 0.7, 0.4); III 2.4 (0.6, 0.3, 0.6, 0.5, 0.3); IV 3.2 (1.0, 0.3, 0.8, 0.7, 0.4).</p><p><bold><italic>Epigyne</italic></bold> (Fig. <xref ref-type="fig" rid="F8">8C–E</xref>). Epigynal plate large, distinctly wider than long, the arrangement of the various parts of the vulva are faint through the tegument. Scape long, rugose, translucent, extending from posterior margin of epigynal plate, ca 1.8× plate length; apex blunt and slightly sclerotized, represented by a small pocket-like hood. Copulatory ducts strongly convoluted, located laterally to spermathecae: ventral and anterior folds of copulatory ducts represented by two oblong bursae, bursae surface membranous, ca 2/3 length of epigyne plate, the two bursae separated by ca 1.7× their widths; dorsal posterior folds tubular, heavily sclerotized and strongly convoluted, forming a longitudinal loop and a horizontal loop, finally connecting with ventral surface of spermathecae. Spermathecae bean-shaped, strongly sclerotized, ca 1/2 length of epigyne plate, 2× longer than wide, located centrally and juxtaposed, the two spermathecae closely spaced. Fertilization ducts short, ribbon-shaped, membranous, located on dorsal-basal surface of spermathecae; apical parts separated by ca 1.5× fertilization duct length, apex curved and sharp.</p></tp:treatment-sec><tp:treatment-sec sec-type="distribution" id="SECID0E41BG"><title>Distribution.</title><p>Northern Vietnam (Fig. <xref ref-type="fig" rid="F17">17</xref>).</p></tp:treatment-sec><tp:treatment-sec><!--Section generated to contain objects referenced in tp:taxon-treatment.--><fig id="F17" position="float" orientation="portrait"><object-id xmlns:xlink="http://www.w3.org/1999/xlink" content-type="doi" xlink:type="simple">10.3897/zookeys.1173.105123.figure17</object-id><object-id xmlns:xlink="http://www.w3.org/1999/xlink" content-type="arpha" xlink:type="simple">CA08D4A6-CD56-598E-9617-B47D0E251A83</object-id><label>Figure 17.</label><caption><p>Distribution records of the species from genus <italic><tp:taxon-name><tp:taxon-name-part taxon-name-part-type="genus" reg="Sinoalaria">Sinoalaria</tp:taxon-name-part></tp:taxon-name></italic>.</p></caption><graphic xmlns:xlink="http://www.w3.org/1999/xlink" xlink:href="zookeys-1173-307_article-105123__-g017.jpg" position="float" orientation="portrait" xlink:type="simple" id="oo_889279.jpg"><uri content-type="original_file" xlink:type="simple">https://binary.pensoft.net/fig/889279</uri></graphic></fig><fig id="F3" position="float" orientation="portrait"><object-id xmlns:xlink="http://www.w3.org/1999/xlink" content-type="doi" xlink:type="simple">10.3897/zookeys.1173.105123.figure3</object-id><object-id xmlns:xlink="http://www.w3.org/1999/xlink" content-type="arpha" xlink:type="simple">EF5718EE-92E7-5B32-8415-A7A351C9DF96</object-id><label>Figure 3.</label><caption><p>Male palp of <italic><tp:taxon-name><tp:taxon-name-part taxon-name-part-type="genus" reg="Sinoalaria">Sinoalaria</tp:taxon-name-part><tp:taxon-name-part taxon-name-part-type="species" reg="cavernicola">cavernicola</tp:taxon-name-part></tp:taxon-name></italic> (Lin, Li &amp; Jäger, 2014) <bold>A</bold> prolateral view <bold>B</bold> retrolateral view <bold>C</bold> ventral view <bold>D</bold> dorsal view. Abbreviations: Co = conductor; Cy = cymbium; EB = embolic base; Em = embolus; MA = median apophysis; Pc = paracymbium; RTA = retrolateral tibial apophysis; Te = tegulum. Scale bars: 0.20 mm.</p></caption><graphic xmlns:xlink="http://www.w3.org/1999/xlink" xlink:href="zookeys-1173-307_article-105123__-g003.jpg" position="float" orientation="portrait" xlink:type="simple" id="oo_889265.jpg"><uri content-type="original_file" xlink:type="simple">https://binary.pensoft.net/fig/889265</uri></graphic></fig><fig id="F4" position="float" orientation="portrait"><object-id xmlns:xlink="http://www.w3.org/1999/xlink" content-type="doi" xlink:type="simple">10.3897/zookeys.1173.105123.figure4</object-id><object-id xmlns:xlink="http://www.w3.org/1999/xlink" content-type="arpha" xlink:type="simple">38196E12-5154-580D-8A2C-61C19D618739</object-id><label>Figure 4.</label><caption><p><italic><tp:taxon-name><tp:taxon-name-part taxon-name-part-type="genus" reg="Sinoalaria">Sinoalaria</tp:taxon-name-part><tp:taxon-name-part taxon-name-part-type="species" reg="cavernicola">cavernicola</tp:taxon-name-part></tp:taxon-name></italic> (Lin, Li &amp; Jäger, 2014), male habitus (<bold>A, B</bold>), female habitus (<bold>C, D</bold>) and epigyne (<bold>E–G</bold>) <bold>A</bold> dorsal view <bold>B</bold> ventral view <bold>C</bold> dorsal view <bold>D</bold> ventral view <bold>E</bold> intact, ventral view <bold>F</bold> cleared, ventral view <bold>G</bold> cleared, dorsal view. Abbreviations: CD = copulatory duct; DPF = dorsal and posterior fold of copulatory duct; FD = fertilization duct; Sc = scape; Sp = spermatheca; VAF = ventral and anterior fold of copulatory duct. Scale bars: 0.50 mm (<bold>A–D</bold>); 0.20 mm (<bold>E–G</bold>).</p></caption><graphic xmlns:xlink="http://www.w3.org/1999/xlink" xlink:href="zookeys-1173-307_article-105123__-g004.jpg" position="float" orientation="portrait" xlink:type="simple" id="oo_889266.jpg"><uri content-type="original_file" xlink:type="simple">https://binary.pensoft.net/fig/889266</uri></graphic></fig></tp:treatment-sec></tp:taxon-treatment>
