# Supplementary material for: ﻿A review of the spider genus Sinoalaria (Araneae, Theridiosomatidae), with the descriptions of four new species and two new combinations
Source: Zookeys. 2023 Aug 7;1173:307–38. doi: 10.3897/zookeys.1173.105123 (PMC10425877; doi:10.3897/zookeys.1173.105123)
Supplement: XML Treatment for Sinoalaria navicularis [file zookeys.1173.105123-treatment6.xml]

<!DOCTYPE tp:taxon-treatment
  PUBLIC "-//TaxonX//DTD Taxonomic Treatment Publishing DTD v0 20100105//EN" "tax-treatment-NSO.dtd">
<tp:taxon-treatment xmlns:tp="http://www.plazi.org/taxpub"><tp:treatment-meta><kwd-group><label>Taxon classification</label><kwd>
              <named-content content-type="kingdom">Animalia</named-content>
            </kwd><kwd>
              <named-content content-type="order">Araneae</named-content>
            </kwd><kwd>
              <named-content content-type="family">Theridiosomatidae</named-content>
            </kwd></kwd-group><mixed-citation publication-type="journal"><person-group><name><surname>Zhang</surname><given-names>Jianshuang</given-names></name><name><surname>Feng</surname><given-names>Chengcheng</given-names></name><name><surname>Yu</surname><given-names>Hao</given-names></name><name><surname>Lin</surname><given-names>Yucheng</given-names></name></person-group><article-title>﻿A review of the spider genus <italic><tp:taxon-name><tp:taxon-name-part taxon-name-part-type="genus" reg="Sinoalaria">Sinoalaria</tp:taxon-name-part></tp:taxon-name></italic> (<tp:taxon-name><tp:taxon-name-part taxon-name-part-type="order">Araneae</tp:taxon-name-part></tp:taxon-name>, <tp:taxon-name><tp:taxon-name-part taxon-name-part-type="family">Theridiosomatidae</tp:taxon-name-part></tp:taxon-name>), with the descriptions of four new species and two new combinations</article-title><source>Zookeys</source><day>07</day><month>08</month><year>2023</year><volume>1173</volume><fpage>307</fpage><lpage>338</lpage><pub-id pub-id-type="doi">10.3897/zookeys.1173.105123</pub-id></mixed-citation></tp:treatment-meta><tp:nomenclature><label>﻿</label><tp:taxon-name>
            <object-id xmlns:xlink="http://www.w3.org/1999/xlink" content-type="arpha" xlink:type="simple">B59E7D59-395C-5014-BA81-5D32E50934CB</object-id>
            <tp:taxon-name-part taxon-name-part-type="genus" reg="Sinoalaria">Sinoalaria</tp:taxon-name-part>
            <tp:taxon-name-part taxon-name-part-type="species" reg="navicularis">navicularis</tp:taxon-name-part>
          </tp:taxon-name><tp:taxon-authority>(Lin, Li &amp; Jäger, 2014)</tp:taxon-authority><xref ref-type="fig" rid="F9">Figs 9</xref><xref ref-type="fig" rid="F10">, 10</xref><xref ref-type="fig" rid="F17">, 17</xref><tp:nomenclature-citation-list><tp:nomenclature-citation><tp:taxon-name>
                <tp:taxon-name-part taxon-name-part-type="genus" reg="Alaria">Alaria</tp:taxon-name-part>
                <tp:taxon-name-part taxon-name-part-type="species" reg="navicularis">navicularis</tp:taxon-name-part>
              </tp:taxon-name><comment>Lin, Li &amp; Jäger, 2014: 83, figs 5A–F, 6A–D, 7A–D, 8A–E, 9A–D, 10A–C (♂♀).</comment></tp:nomenclature-citation><tp:nomenclature-citation><tp:taxon-name>
                <tp:taxon-name-part taxon-name-part-type="genus" reg="Sinoalaria">Sinoalaria</tp:taxon-name-part>
                <tp:taxon-name-part taxon-name-part-type="species" reg="navicularis">navicularis</tp:taxon-name-part>
              </tp:taxon-name><comment>: <xref ref-type="bibr" rid="B10">Zhao and Li 2014</xref>: 41.</comment></tp:nomenclature-citation></tp:nomenclature-citation-list></tp:nomenclature><tp:treatment-sec sec-type="material" id="SECID0EW4BG"><title>Material examined.</title><p>1♂ 4♀, <bold>Laos</bold>: Khammouan Province, 2.5 km WNW, Ban Tathot, Eingang, <named-content xmlns:xlink="http://www.w3.org/1999/xlink" content-type="dwc:verbatimCoordinates" xlink:type="simple"><named-content content-type="geo-json" specific-use="{&#34;type&#34;:&#34;Point&#34;,&#34;coordinates&#34;:[103.125033,17.631617]}" id="NCID0EB5BG" xlink:type="simple">17°37.897'N, 103°07.502'E</named-content></named-content>, 200 m, 20.II.2003, P. Jäger leg.; 4♀, Tham Koun Dôn, <named-content xmlns:xlink="http://www.w3.org/1999/xlink" content-type="dwc:verbatimCoordinates" xlink:type="simple"><named-content content-type="geo-json" specific-use="{&#34;type&#34;:&#34;Point&#34;,&#34;coordinates&#34;:[104.868867,22.563667]}" id="NCID0EJ5BG" xlink:type="simple">17°333.82'N, 104°52.132'E</named-content></named-content>, 24.II.2006, H. Steiner leg.</p></tp:treatment-sec><tp:treatment-sec sec-type="diagnosis" id="SECID0EO5BG"><title>Diagnosis.</title><p>Males of <italic><tp:taxon-name><tp:taxon-name-part taxon-name-part-type="genus" reg="Sinoalaria">S.</tp:taxon-name-part><tp:taxon-name-part taxon-name-part-type="species" reg="navicularis">navicularis</tp:taxon-name-part></tp:taxon-name></italic> can be distinguished from all other congeners by the navicular median apophysis (Fig. <xref ref-type="fig" rid="F9">9A</xref>). The female of <italic><tp:taxon-name><tp:taxon-name-part taxon-name-part-type="genus" reg="Sinoalaria">S.</tp:taxon-name-part><tp:taxon-name-part taxon-name-part-type="species" reg="navicularis">navicularis</tp:taxon-name-part></tp:taxon-name></italic> is distinguished from other congeners except <italic><tp:taxon-name><tp:taxon-name-part taxon-name-part-type="genus" reg="Sinoalaria">S.</tp:taxon-name-part><tp:taxon-name-part taxon-name-part-type="species" reg="chengguanensis">chengguanensis</tp:taxon-name-part></tp:taxon-name></italic> and <italic><tp:taxon-name><tp:taxon-name-part taxon-name-part-type="genus" reg="Sinoalaria">S.</tp:taxon-name-part><tp:taxon-name-part taxon-name-part-type="species" reg="shenhei">shenhei</tp:taxon-name-part></tp:taxon-name></italic> sp. nov. by the scape with a moderate size, utterly exposed, like a shield attached to the abdomen (Figs <xref ref-type="fig" rid="F6">6D</xref>, <xref ref-type="fig" rid="F10">10E</xref>, <xref ref-type="fig" rid="F13">13D</xref>) (scape not as above, either distintly long and narrow, such as <italic><tp:taxon-name><tp:taxon-name-part taxon-name-part-type="genus" reg="Sinoalaria">S.</tp:taxon-name-part><tp:taxon-name-part taxon-name-part-type="species" reg="bicornis">bicornis</tp:taxon-name-part></tp:taxon-name></italic>, <italic><tp:taxon-name><tp:taxon-name-part taxon-name-part-type="genus" reg="Sinoalaria">S.</tp:taxon-name-part><tp:taxon-name-part taxon-name-part-type="species" reg="cavernicola">cavernicola</tp:taxon-name-part></tp:taxon-name></italic>, <italic><tp:taxon-name><tp:taxon-name-part taxon-name-part-type="genus" reg="Sinoalaria">S.</tp:taxon-name-part><tp:taxon-name-part taxon-name-part-type="species" reg="chi">chi</tp:taxon-name-part></tp:taxon-name></italic> sp. nov. and <italic><tp:taxon-name><tp:taxon-name-part taxon-name-part-type="genus" reg="Sinoalaria">S.</tp:taxon-name-part><tp:taxon-name-part taxon-name-part-type="species" reg="xiaotu">xiaotu</tp:taxon-name-part></tp:taxon-name></italic> sp. nov. as in Figs <xref ref-type="fig" rid="F2">2E–G</xref>, <xref ref-type="fig" rid="F4">4E–G</xref>, <xref ref-type="fig" rid="F8">8E–G</xref>, <xref ref-type="fig" rid="F16">16E–G</xref>, or distintly short and wide, such as <italic><tp:taxon-name><tp:taxon-name-part taxon-name-part-type="genus" reg="Sinoalaria">S.</tp:taxon-name-part><tp:taxon-name-part taxon-name-part-type="species" reg="nitida">nitida</tp:taxon-name-part></tp:taxon-name></italic> and <italic><tp:taxon-name><tp:taxon-name-part taxon-name-part-type="genus" reg="Sinoalaria">S.</tp:taxon-name-part><tp:taxon-name-part taxon-name-part-type="species" reg="shuidi">shuidi</tp:taxon-name-part></tp:taxon-name></italic> sp. nov. as in Figs <xref ref-type="fig" rid="F11">11C–E</xref>, <xref ref-type="fig" rid="F14">14C–E</xref>), but differ from the latter two by the scape almost completely membranous, rugose (more sclerotized, not rugose in <italic><tp:taxon-name><tp:taxon-name-part taxon-name-part-type="genus" reg="Sinoalaria">S.</tp:taxon-name-part><tp:taxon-name-part taxon-name-part-type="species" reg="chengguanensis">chengguanensis</tp:taxon-name-part></tp:taxon-name></italic> and <italic><tp:taxon-name><tp:taxon-name-part taxon-name-part-type="genus" reg="Sinoalaria">S.</tp:taxon-name-part><tp:taxon-name-part taxon-name-part-type="species" reg="shenhei">shenhei</tp:taxon-name-part></tp:taxon-name></italic> sp. nov.) (cf. Fig. <xref ref-type="fig" rid="F10">10E–G</xref> and Figs <xref ref-type="fig" rid="F6">6D–F</xref>, <xref ref-type="fig" rid="F13">13D–F</xref>).</p><fig id="F9" position="float" orientation="portrait"><object-id xmlns:xlink="http://www.w3.org/1999/xlink" content-type="doi" xlink:type="simple">10.3897/zookeys.1173.105123.figure9</object-id><object-id xmlns:xlink="http://www.w3.org/1999/xlink" content-type="arpha" xlink:type="simple">8A27C44F-85B4-5667-8934-F3982279F0CA</object-id><label>Figure 9.</label><caption><p>Male palp of <italic><tp:taxon-name><tp:taxon-name-part taxon-name-part-type="genus" reg="Sinoalaria">Sinoalaria</tp:taxon-name-part><tp:taxon-name-part taxon-name-part-type="species" reg="navicularis">navicularis</tp:taxon-name-part></tp:taxon-name></italic> (Lin, Li &amp; Jäger, 2014) <bold>A</bold> prolateral view <bold>B</bold> retrolateral view <bold>C</bold> ventral view <bold>D</bold> dorsal view. Abbreviations: Co = conductor; Cy = cymbium; EB = embolic base; Em = embolus; MA = median apophysis; Pc = paracymbium; RTA = retrolateral tibial apophysis; Te = tegulum. Scale bars: 0.20 mm.</p></caption><graphic xmlns:xlink="http://www.w3.org/1999/xlink" xlink:href="zookeys-1173-307_article-105123__-g009.jpg" position="float" orientation="portrait" xlink:type="simple" id="oo_889271.jpg"><uri content-type="original_file" xlink:type="simple">https://binary.pensoft.net/fig/889271</uri></graphic></fig><fig id="F10" position="float" orientation="portrait"><object-id xmlns:xlink="http://www.w3.org/1999/xlink" content-type="doi" xlink:type="simple">10.3897/zookeys.1173.105123.figure10</object-id><object-id xmlns:xlink="http://www.w3.org/1999/xlink" content-type="arpha" xlink:type="simple">BFA144B8-2926-5ED6-B478-AD0DF7B9FC61</object-id><label>Figure 10.</label><caption><p><italic><tp:taxon-name><tp:taxon-name-part taxon-name-part-type="genus" reg="Sinoalaria">Sinoalaria</tp:taxon-name-part><tp:taxon-name-part taxon-name-part-type="species" reg="navicularis">navicularis</tp:taxon-name-part></tp:taxon-name></italic> (Lin, Li &amp; Jäger, 2014), male habitus (<bold>A, B</bold>), female habitus (<bold>C, D</bold>) and epigyne (<bold>E–G</bold>) <bold>A</bold> dorsal view <bold>B</bold> ventral view <bold>C</bold> dorsal view <bold>D</bold> ventral view <bold>E</bold> intact, ventral view <bold>F</bold> cleared, ventral view <bold>G</bold> cleared, dorsal view. Abbreviations: CD = copulatory duct; DPF = dorsal and posterior fold of copulatory duct; FD = fertilization duct; Sc = scape; Sp = spermatheca; VAF = ventral and anterior fold of copulatory duct. Scale bars: 0.50 mm (<bold>A–D</bold>); 0.20 mm (<bold>E–G</bold>).</p></caption><graphic xmlns:xlink="http://www.w3.org/1999/xlink" xlink:href="zookeys-1173-307_article-105123__-g010.jpg" position="float" orientation="portrait" xlink:type="simple" id="oo_889272.jpg"><uri content-type="original_file" xlink:type="simple">https://binary.pensoft.net/fig/889272</uri></graphic></fig></tp:treatment-sec><tp:treatment-sec sec-type="description" id="SECID0E4GAI"><title>Description.</title><p>See <xref ref-type="bibr" rid="B5">Lin et al. (2014)</xref>. Male palp as in Fig. <xref ref-type="fig" rid="F9">9</xref>, epigyne as in Fig. <xref ref-type="fig" rid="F10">10 E–G</xref>, habitus as in Fig. <xref ref-type="fig" rid="F10">10A–D</xref>.</p></tp:treatment-sec><tp:treatment-sec sec-type="distribution" id="SECID0ETHAI"><title>Distribution.</title><p>Laos (Fig. <xref ref-type="fig" rid="F17">17</xref>).</p></tp:treatment-sec><tp:treatment-sec><!--Section generated to contain objects referenced in tp:taxon-treatment.--><fig id="F17" position="float" orientation="portrait"><object-id xmlns:xlink="http://www.w3.org/1999/xlink" content-type="doi" xlink:type="simple">10.3897/zookeys.1173.105123.figure17</object-id><object-id xmlns:xlink="http://www.w3.org/1999/xlink" content-type="arpha" xlink:type="simple">CA08D4A6-CD56-598E-9617-B47D0E251A83</object-id><label>Figure 17.</label><caption><p>Distribution records of the species from genus <italic><tp:taxon-name><tp:taxon-name-part taxon-name-part-type="genus" reg="Sinoalaria">Sinoalaria</tp:taxon-name-part></tp:taxon-name></italic>.</p></caption><graphic xmlns:xlink="http://www.w3.org/1999/xlink" xlink:href="zookeys-1173-307_article-105123__-g017.jpg" position="float" orientation="portrait" xlink:type="simple" id="oo_889279.jpg"><uri content-type="original_file" xlink:type="simple">https://binary.pensoft.net/fig/889279</uri></graphic></fig><fig id="F6" position="float" orientation="portrait"><object-id xmlns:xlink="http://www.w3.org/1999/xlink" content-type="doi" xlink:type="simple">10.3897/zookeys.1173.105123.figure6</object-id><object-id xmlns:xlink="http://www.w3.org/1999/xlink" content-type="arpha" xlink:type="simple">375E6355-B997-59B7-A8E1-E4C548544039</object-id><label>Figure 6.</label><caption><p><italic><tp:taxon-name><tp:taxon-name-part taxon-name-part-type="genus" reg="Sinoalaria">Sinoalaria</tp:taxon-name-part><tp:taxon-name-part taxon-name-part-type="species" reg="chengguanensis">chengguanensis</tp:taxon-name-part></tp:taxon-name></italic> (Zhao &amp; Li, 2012), male habitus (<bold>A</bold>), female habitus (<bold>B, C</bold>) and epigyne (<bold>D–F</bold>) <bold>A</bold> dorsal view <bold>B</bold> dorsal view <bold>C</bold> lateral view <bold>D</bold> intact, ventral view <bold>E</bold> cleared, ventral view <bold>F</bold> cleared, dorsal view. Abbreviations: CD = copulatory duct; DPF = dorsal and posterior fold of copulatory duct; FD = fertilization duct; Sc = scape; Sp = spermatheca; VAF = ventral and anterior fold of copulatory duct. Scale bars: 0.50 mm (<bold>A–C</bold>); 0.20 mm (<bold>D–F</bold>).</p></caption><graphic xmlns:xlink="http://www.w3.org/1999/xlink" xlink:href="zookeys-1173-307_article-105123__-g006.jpg" position="float" orientation="portrait" xlink:type="simple" id="oo_889268.jpg"><uri content-type="original_file" xlink:type="simple">https://binary.pensoft.net/fig/889268</uri></graphic></fig><fig id="F13" position="float" orientation="portrait"><object-id xmlns:xlink="http://www.w3.org/1999/xlink" content-type="doi" xlink:type="simple">10.3897/zookeys.1173.105123.figure13</object-id><object-id xmlns:xlink="http://www.w3.org/1999/xlink" content-type="arpha" xlink:type="simple">1F034330-7F0C-53E0-88A1-C5180DCB66B1</object-id><label>Figure 13.</label><caption><p>Holotype female of <italic><tp:taxon-name><tp:taxon-name-part taxon-name-part-type="genus" reg="Sinoalaria">Sinoalaria</tp:taxon-name-part><tp:taxon-name-part taxon-name-part-type="species" reg="shenhei">shenhei</tp:taxon-name-part></tp:taxon-name></italic> sp. nov., habitus (<bold>A, B</bold>) and epigyne (<bold>C–F) A</bold> dorsal view <bold>B</bold> ventral view <bold>C</bold> intact, lateral view <bold>D</bold> intact, ventral view <bold>E</bold> cleared, ventral view <bold>F</bold> cleared, dorsal view. Abbreviations: CD = copulatory duct; DPF = dorsal and posterior fold of copulatory duct; FD = fertilization duct; Sc = scape; Sp = spermatheca; VAF = ventral and anterior fold of copulatory duct. Scale bars: 0.50 mm (<bold>A, B</bold>); 0.20 mm (<bold>C–F</bold>).</p></caption><graphic xmlns:xlink="http://www.w3.org/1999/xlink" xlink:href="zookeys-1173-307_article-105123__-g013.jpg" position="float" orientation="portrait" xlink:type="simple" id="oo_889275.jpg"><uri content-type="original_file" xlink:type="simple">https://binary.pensoft.net/fig/889275</uri></graphic></fig><fig id="F2" position="float" orientation="portrait"><object-id xmlns:xlink="http://www.w3.org/1999/xlink" content-type="doi" xlink:type="simple">10.3897/zookeys.1173.105123.figure2</object-id><object-id xmlns:xlink="http://www.w3.org/1999/xlink" content-type="arpha" xlink:type="simple">E8519EDF-DF43-5819-B3BC-1DE4F49942A1</object-id><label>Figure 2.</label><caption><p><italic><tp:taxon-name><tp:taxon-name-part taxon-name-part-type="genus" reg="Sinoalaria">Sinoalaria</tp:taxon-name-part><tp:taxon-name-part taxon-name-part-type="species" reg="bicornis">bicornis</tp:taxon-name-part></tp:taxon-name></italic> (Lin, Li &amp; Jäger, 2014), male habitus (<bold>A, B</bold>), female habitus (<bold>C, D</bold>) and epigyne (<bold>E–G</bold>) <bold>A</bold> dorsal view <bold>B</bold> ventral view <bold>C</bold> ventral view <bold>D</bold> dorsal view <bold>E</bold> intact, ventral view <bold>F</bold> cleared, ventral view <bold>G</bold> cleared, dorsal view. Abbreviations: CD = copulatory duct; DPF = dorsal and posterior fold of copulatory duct; FD = fertilization duct; Sc = scape; Sp = spermatheca; VAF = ventral and anterior fold of copulatory duct. Scale bars: 0.50 mm (<bold>A–D</bold>); 0.20 mm (<bold>E–G</bold>).</p></caption><graphic xmlns:xlink="http://www.w3.org/1999/xlink" xlink:href="zookeys-1173-307_article-105123__-g002.jpg" position="float" orientation="portrait" xlink:type="simple" id="oo_889264.jpg"><uri content-type="original_file" xlink:type="simple">https://binary.pensoft.net/fig/889264</uri></graphic></fig><fig id="F4" position="float" orientation="portrait"><object-id xmlns:xlink="http://www.w3.org/1999/xlink" content-type="doi" xlink:type="simple">10.3897/zookeys.1173.105123.figure4</object-id><object-id xmlns:xlink="http://www.w3.org/1999/xlink" content-type="arpha" xlink:type="simple">38196E12-5154-580D-8A2C-61C19D618739</object-id><label>Figure 4.</label><caption><p><italic><tp:taxon-name><tp:taxon-name-part taxon-name-part-type="genus" reg="Sinoalaria">Sinoalaria</tp:taxon-name-part><tp:taxon-name-part taxon-name-part-type="species" reg="cavernicola">cavernicola</tp:taxon-name-part></tp:taxon-name></italic> (Lin, Li &amp; Jäger, 2014), male habitus (<bold>A, B</bold>), female habitus (<bold>C, D</bold>) and epigyne (<bold>E–G</bold>) <bold>A</bold> dorsal view <bold>B</bold> ventral view <bold>C</bold> dorsal view <bold>D</bold> ventral view <bold>E</bold> intact, ventral view <bold>F</bold> cleared, ventral view <bold>G</bold> cleared, dorsal view. Abbreviations: CD = copulatory duct; DPF = dorsal and posterior fold of copulatory duct; FD = fertilization duct; Sc = scape; Sp = spermatheca; VAF = ventral and anterior fold of copulatory duct. Scale bars: 0.50 mm (<bold>A–D</bold>); 0.20 mm (<bold>E–G</bold>).</p></caption><graphic xmlns:xlink="http://www.w3.org/1999/xlink" xlink:href="zookeys-1173-307_article-105123__-g004.jpg" position="float" orientation="portrait" xlink:type="simple" id="oo_889266.jpg"><uri content-type="original_file" xlink:type="simple">https://binary.pensoft.net/fig/889266</uri></graphic></fig><fig id="F8" position="float" orientation="portrait"><object-id xmlns:xlink="http://www.w3.org/1999/xlink" content-type="doi" xlink:type="simple">10.3897/zookeys.1173.105123.figure8</object-id><object-id xmlns:xlink="http://www.w3.org/1999/xlink" content-type="arpha" xlink:type="simple">6B3D124F-0F2B-5514-BDF0-32B51FFE4DBD</object-id><label>Figure 8.</label><caption><p><italic><tp:taxon-name><tp:taxon-name-part taxon-name-part-type="genus" reg="Sinoalaria">Sinoalaria</tp:taxon-name-part><tp:taxon-name-part taxon-name-part-type="species" reg="chi">chi</tp:taxon-name-part></tp:taxon-name></italic> sp. nov., female paratype and male holotype, male habitus (<bold>A, B</bold>), female habitus (<bold>C, D</bold>) and epigyne (<bold>E–G</bold>) <bold>A</bold> dorsal view <bold>B</bold> ventral view <bold>C</bold> dorsal view <bold>D</bold> ventral view <bold>E</bold> intact, ventral view <bold>F</bold> cleared, ventral view <bold>G</bold> cleared, dorsal view. Abbreviations: CD = copulatory duct; DPF = dorsal and posterior fold of copulatory duct; FD = fertilization duct; Sc = scape; Sp = spermatheca; VAF = ventral and anterior fold of copulatory duct. Scale bars: 0.50 mm (<bold>A–D</bold>); 0.20 mm (<bold>E–G</bold>).</p></caption><graphic xmlns:xlink="http://www.w3.org/1999/xlink" xlink:href="zookeys-1173-307_article-105123__-g008.jpg" position="float" orientation="portrait" xlink:type="simple" id="oo_889270.jpg"><uri content-type="original_file" xlink:type="simple">https://binary.pensoft.net/fig/889270</uri></graphic></fig><fig id="F16" position="float" orientation="portrait"><object-id xmlns:xlink="http://www.w3.org/1999/xlink" content-type="doi" xlink:type="simple">10.3897/zookeys.1173.105123.figure16</object-id><object-id xmlns:xlink="http://www.w3.org/1999/xlink" content-type="arpha" xlink:type="simple">566D41F2-5E62-58D5-81AF-8635D4160C3C</object-id><label>Figure 16.</label><caption><p><italic><tp:taxon-name><tp:taxon-name-part taxon-name-part-type="genus" reg="Sinoalaria">Sinoalaria</tp:taxon-name-part><tp:taxon-name-part taxon-name-part-type="species" reg="xiaotu">xiaotu</tp:taxon-name-part></tp:taxon-name></italic> sp. nov., female paratype and male holotype, male habitus (<bold>A, B</bold>), female habitus (<bold>C, D</bold>) and epigyne (<bold>E–G</bold>) <bold>A</bold> dorsal view <bold>B</bold> ventral view <bold>C</bold> dorsal view <bold>D</bold> ventral view <bold>E</bold> intact, ventral view <bold>F</bold> cleared, ventral view <bold>G</bold> cleared, dorsal view. Abbreviations: CD = copulatory duct; DPF = dorsal and posterior fold of copulatory duct; FD = fertilization duct; Sc = scape; Sp = spermatheca; VAF = ventral and anterior fold of copulatory duct. Scale bars: 0.50 mm (<bold>A–D</bold>); 0.20 mm (<bold>E–G</bold>).</p></caption><graphic xmlns:xlink="http://www.w3.org/1999/xlink" xlink:href="zookeys-1173-307_article-105123__-g016.jpg" position="float" orientation="portrait" xlink:type="simple" id="oo_889278.jpg"><uri content-type="original_file" xlink:type="simple">https://binary.pensoft.net/fig/889278</uri></graphic></fig><fig id="F11" position="float" orientation="portrait"><object-id xmlns:xlink="http://www.w3.org/1999/xlink" content-type="doi" xlink:type="simple">10.3897/zookeys.1173.105123.figure11</object-id><object-id xmlns:xlink="http://www.w3.org/1999/xlink" content-type="arpha" xlink:type="simple">3D9AF30B-75FC-57E0-8B37-147B2E38D978</object-id><label>Figure 11.</label><caption><p><italic><tp:taxon-name><tp:taxon-name-part taxon-name-part-type="genus" reg="Sinoalaria">Sinoalaria</tp:taxon-name-part><tp:taxon-name-part taxon-name-part-type="species" reg="nitida">nitida</tp:taxon-name-part></tp:taxon-name></italic> (Zhao &amp; Li, 2012), comb. nov., female habitus (<bold>A, B</bold>) and epigyne (<bold>C–G</bold>) <bold>A</bold> dorsal view <bold>B</bold> ventral view <bold>C</bold> intact, ventral view <bold>D</bold> cleared, ventral view <bold>E</bold> cleared, dorsal view <bold>F</bold> anterior view <bold>G</bold> posterior view. Abbreviations: CD = copulatory duct; DPF = dorsal and posterior fold of copulatory duct; FD = fertilization duct; N = notch; Sc = scape; Sp = spermatheca; VAF = ventral and anterior fold of copulatory duct. Scale bars: 0.50 mm (<bold>A, B</bold>); 0.20 mm (<bold>C–G</bold>).</p></caption><graphic xmlns:xlink="http://www.w3.org/1999/xlink" xlink:href="zookeys-1173-307_article-105123__-g011.jpg" position="float" orientation="portrait" xlink:type="simple" id="oo_889273.jpg"><uri content-type="original_file" xlink:type="simple">https://binary.pensoft.net/fig/889273</uri></graphic></fig><fig id="F14" position="float" orientation="portrait"><object-id xmlns:xlink="http://www.w3.org/1999/xlink" content-type="doi" xlink:type="simple">10.3897/zookeys.1173.105123.figure14</object-id><object-id xmlns:xlink="http://www.w3.org/1999/xlink" content-type="arpha" xlink:type="simple">FC0FA8F9-860D-5447-A574-2CDF0D22C1D1</object-id><label>Figure 14.</label><caption><p>Holotype female of <italic><tp:taxon-name><tp:taxon-name-part taxon-name-part-type="genus" reg="Sinoalaria">Sinoalaria</tp:taxon-name-part><tp:taxon-name-part taxon-name-part-type="species" reg="shuidi">shuidi</tp:taxon-name-part></tp:taxon-name></italic> sp. nov., habitus (<bold>A, B</bold>) and epigyne (<bold>C–E) A</bold> dorsal view <bold>B</bold> ventral view <bold>C</bold> intact, ventral view <bold>D</bold> cleared, ventral view <bold>E</bold> cleared, dorsal view. Abbreviations: CD = copulatory duct; DPF = dorsal and posterior fold of copulatory duct; FD = fertilization duct; N = notch; Sc = scape; Sp = spermatheca; VAF = ventral and anterior fold of copulatory duct. Scale bars: 0.50 mm (<bold>A, B</bold>); 0.20 mm (<bold>C–E</bold>).</p></caption><graphic xmlns:xlink="http://www.w3.org/1999/xlink" xlink:href="zookeys-1173-307_article-105123__-g014.jpg" position="float" orientation="portrait" xlink:type="simple" id="oo_889276.jpg"><uri content-type="original_file" xlink:type="simple">https://binary.pensoft.net/fig/889276</uri></graphic></fig></tp:treatment-sec><ref-list><ref id="B10"><mixed-citation xmlns:xlink="http://www.w3.org/1999/xlink" xlink:type="simple"><person-group><name name-style="western"><surname>Zhao</surname><given-names>Q</given-names></name><name name-style="western"><surname>Li</surname><given-names>S</given-names></name></person-group> (<year>2014</year>) <article-title><italic><tp:taxon-name><tp:taxon-name-part taxon-name-part-type="genus">Sinoalaria</tp:taxon-name-part></tp:taxon-name></italic>, a name to replace <italic><tp:taxon-name><tp:taxon-name-part taxon-name-part-type="genus">Alaria</tp:taxon-name-part></tp:taxon-name></italic> (<tp:taxon-name><tp:taxon-name-part taxon-name-part-type="order">Araneae</tp:taxon-name-part></tp:taxon-name>, <tp:taxon-name><tp:taxon-name-part taxon-name-part-type="family">Theridiosomatidae</tp:taxon-name-part></tp:taxon-name>).</article-title><source>Acta Arachnologica Sinica</source><volume>23</volume>(<issue>1</issue>): <fpage>41</fpage>. <ext-link xlink:href="10.3969/j.issn.1005-9628.2014.01.009" ext-link-type="doi" xlink:type="simple">https://doi.org/10.3969/j.issn.1005-9628.2014.01.009</ext-link></mixed-citation></ref><ref id="B5"><mixed-citation xmlns:xlink="http://www.w3.org/1999/xlink" xlink:type="simple"><person-group><name name-style="western"><surname>Lin</surname><given-names>Y</given-names></name><name name-style="western"><surname>Li</surname><given-names>S</given-names></name><name name-style="western"><surname>Jäger</surname><given-names>P</given-names></name></person-group> (<year>2014</year>) <article-title>Four new spider species of the family <tp:taxon-name><tp:taxon-name-part taxon-name-part-type="family">Theridiosomatidae</tp:taxon-name-part></tp:taxon-name> (<tp:taxon-name><tp:taxon-name-part taxon-name-part-type="class">Arachnida</tp:taxon-name-part></tp:taxon-name>, <tp:taxon-name><tp:taxon-name-part taxon-name-part-type="order">Araneae</tp:taxon-name-part></tp:taxon-name>) from caves in Laos.</article-title><source>ZooKeys</source><volume>391</volume>: <fpage>75</fpage>–<lpage>102</lpage>. <ext-link xlink:href="10.3897/zookeys.391.7161" ext-link-type="doi" xlink:type="simple">https://doi.org/10.3897/zookeys.391.7161</ext-link></mixed-citation></ref></ref-list></tp:taxon-treatment>
