# Supplementary material for: ﻿A review of the spider genus Sinoalaria (Araneae, Theridiosomatidae), with the descriptions of four new species and two new combinations
Source: Zookeys. 2023 Aug 7;1173:307–38. doi: 10.3897/zookeys.1173.105123 (PMC10425877; doi:10.3897/zookeys.1173.105123)
Supplement: XML Treatment for Sinoalaria prolata [file zookeys.1173.105123-treatment8.xml]

<!DOCTYPE tp:taxon-treatment
  PUBLIC "-//TaxonX//DTD Taxonomic Treatment Publishing DTD v0 20100105//EN" "tax-treatment-NSO.dtd">
<tp:taxon-treatment xmlns:tp="http://www.plazi.org/taxpub"><tp:treatment-meta><kwd-group><label>Taxon classification</label><kwd>
              <named-content content-type="kingdom">Animalia</named-content>
            </kwd><kwd>
              <named-content content-type="order">Araneae</named-content>
            </kwd><kwd>
              <named-content content-type="family">Theridiosomatidae</named-content>
            </kwd></kwd-group><mixed-citation publication-type="journal"><person-group><name><surname>Zhang</surname><given-names>Jianshuang</given-names></name><name><surname>Feng</surname><given-names>Chengcheng</given-names></name><name><surname>Yu</surname><given-names>Hao</given-names></name><name><surname>Lin</surname><given-names>Yucheng</given-names></name></person-group><article-title>﻿A review of the spider genus <italic><tp:taxon-name><tp:taxon-name-part taxon-name-part-type="genus" reg="Sinoalaria">Sinoalaria</tp:taxon-name-part></tp:taxon-name></italic> (<tp:taxon-name><tp:taxon-name-part taxon-name-part-type="order">Araneae</tp:taxon-name-part></tp:taxon-name>, <tp:taxon-name><tp:taxon-name-part taxon-name-part-type="family">Theridiosomatidae</tp:taxon-name-part></tp:taxon-name>), with the descriptions of four new species and two new combinations</article-title><source>Zookeys</source><day>07</day><month>08</month><year>2023</year><volume>1173</volume><fpage>307</fpage><lpage>338</lpage><pub-id pub-id-type="doi">10.3897/zookeys.1173.105123</pub-id></mixed-citation></tp:treatment-meta><tp:nomenclature><label>﻿</label><tp:taxon-name>
            <object-id xmlns:xlink="http://www.w3.org/1999/xlink" content-type="arpha" xlink:type="simple">67F89FBF-D1ED-516A-82F3-25185DDC5FF5</object-id>
            <tp:taxon-name-part taxon-name-part-type="genus" reg="Sinoalaria">Sinoalaria</tp:taxon-name-part>
            <tp:taxon-name-part taxon-name-part-type="species" reg="prolata">prolata</tp:taxon-name-part>
          </tp:taxon-name><tp:taxon-authority>(Zhao &amp; Li, 2012)</tp:taxon-authority><tp:taxon-status xmlns:xlink="http://www.w3.org/1999/xlink" xlink:type="simple">comb. nov.</tp:taxon-status><xref ref-type="fig" rid="F12">Figs 12</xref><xref ref-type="fig" rid="F17">, 17</xref><tp:nomenclature-citation-list><tp:nomenclature-citation><tp:taxon-name>
                <tp:taxon-name-part taxon-name-part-type="genus" reg="Karstia">Karstia</tp:taxon-name-part>
                <tp:taxon-name-part taxon-name-part-type="species" reg="prolata">prolata</tp:taxon-name-part>
              </tp:taxon-name><comment>Zhao &amp; Li, 2012: 23, figs 13A–F, 14A, B (♀).</comment></tp:nomenclature-citation></tp:nomenclature-citation-list></tp:nomenclature><tp:treatment-sec sec-type="material" id="SECID0EWTAI"><title>Material examined.</title><p><bold><italic>Holotype</italic></bold> ♀ (<named-content xmlns:xlink="http://www.w3.org/1999/xlink" content-type="dwc:institutional_code" xlink:title="Institute of Zoology, Chinese Academy of Sciences, Beijing, China" xlink:href="http://grbio.org/institution/institute-zoology-chinese-academy-sciences" xlink:type="simple">IZCAS</named-content>), <bold>China</bold>: Guangxi, Pingxiang City, Youyi County, Bantou Village, Niuyan Cave, <named-content xmlns:xlink="http://www.w3.org/1999/xlink" content-type="dwc:verbatimCoordinates" xlink:type="simple"><named-content content-type="geo-json" specific-use="{&#34;type&#34;:&#34;Point&#34;,&#34;coordinates&#34;:[106.757317,22.094433]}" id="NCID0ELUAI" xlink:type="simple">22°05.666'N, 106°45.439'E</named-content></named-content>, 251 m, 18.I.2011, Z. Chen and Z. Zha leg. Examined.</p></tp:treatment-sec><tp:treatment-sec sec-type="diagnosis" id="SECID0EQUAI"><title>Diagnosis.</title><p>This species can be distinguished from all other species of the genus <italic><tp:taxon-name><tp:taxon-name-part taxon-name-part-type="genus" reg="Sinoalaria">Sinoalaria</tp:taxon-name-part></tp:taxon-name></italic> by the wide, triangular, scape that protrudes vertically from the posterior epigynal margin (Fig. <xref ref-type="fig" rid="F12">12C–E</xref>).</p><fig id="F12" position="float" orientation="portrait"><object-id xmlns:xlink="http://www.w3.org/1999/xlink" content-type="doi" xlink:type="simple">10.3897/zookeys.1173.105123.figure12</object-id><object-id xmlns:xlink="http://www.w3.org/1999/xlink" content-type="arpha" xlink:type="simple">BC396972-2AA1-58BB-B112-78F69D5CA86B</object-id><label>Figure 12.</label><caption><p><italic><tp:taxon-name><tp:taxon-name-part taxon-name-part-type="genus" reg="Sinoalaria">Sinoalaria</tp:taxon-name-part><tp:taxon-name-part taxon-name-part-type="species" reg="prolata">prolata</tp:taxon-name-part></tp:taxon-name></italic> (Zhao &amp; Li, 2012), comb. nov., female habitus (<bold>A–C</bold>) and epigyne (<bold>D–F</bold>) <bold>A</bold> dorsal view <bold>B</bold> ventral view <bold>C</bold> lateral view <bold>D</bold> intact, ventral view <bold>E</bold> cleared, posterior view <bold>F</bold> cleared, anterior view. Abbreviations: CD = copulatory duct; DPF = dorsal and posterior fold of copulatory duct; Sc = scape; Sp = spermatheca; VAF = ventral and anterior fold of copulatory duct. Scale bars: 0.50 mm (<bold>A–C</bold>); 0.20 mm (<bold>D–F</bold>).</p></caption><graphic xmlns:xlink="http://www.w3.org/1999/xlink" xlink:href="zookeys-1173-307_article-105123__-g012.jpg" position="float" orientation="portrait" xlink:type="simple" id="oo_889274.jpg"><uri content-type="original_file" xlink:type="simple">https://binary.pensoft.net/fig/889274</uri></graphic></fig></tp:treatment-sec><tp:treatment-sec sec-type="description" id="SECID0ENWAI"><title>Description.</title><p>See <xref ref-type="bibr" rid="B9">Zhao and Li (2012)</xref>. Habitus as in Fig. <xref ref-type="fig" rid="F12">12A–C</xref>, epigyne as in Fig. <xref ref-type="fig" rid="F12">12D–F</xref>.</p></tp:treatment-sec><tp:treatment-sec sec-type="distribution" id="SECID0E6WAI"><title>Distribution.</title><p>China (Guangxi) (Fig. <xref ref-type="fig" rid="F17">17</xref>).</p></tp:treatment-sec><tp:treatment-sec><!--Section generated to contain objects referenced in tp:taxon-treatment.--><fig id="F17" position="float" orientation="portrait"><object-id xmlns:xlink="http://www.w3.org/1999/xlink" content-type="doi" xlink:type="simple">10.3897/zookeys.1173.105123.figure17</object-id><object-id xmlns:xlink="http://www.w3.org/1999/xlink" content-type="arpha" xlink:type="simple">CA08D4A6-CD56-598E-9617-B47D0E251A83</object-id><label>Figure 17.</label><caption><p>Distribution records of the species from genus <italic><tp:taxon-name><tp:taxon-name-part taxon-name-part-type="genus" reg="Sinoalaria">Sinoalaria</tp:taxon-name-part></tp:taxon-name></italic>.</p></caption><graphic xmlns:xlink="http://www.w3.org/1999/xlink" xlink:href="zookeys-1173-307_article-105123__-g017.jpg" position="float" orientation="portrait" xlink:type="simple" id="oo_889279.jpg"><uri content-type="original_file" xlink:type="simple">https://binary.pensoft.net/fig/889279</uri></graphic></fig></tp:treatment-sec><ref-list><ref id="B9"><mixed-citation xmlns:xlink="http://www.w3.org/1999/xlink" xlink:type="simple"><person-group><name name-style="western"><surname>Zhao</surname><given-names>Q</given-names></name><name name-style="western"><surname>Li</surname><given-names>S</given-names></name></person-group> (<year>2012</year>) <article-title>Eleven new species of theridiosomatid spiders from southern China (<tp:taxon-name><tp:taxon-name-part taxon-name-part-type="order">Araneae</tp:taxon-name-part></tp:taxon-name>, <tp:taxon-name><tp:taxon-name-part taxon-name-part-type="family">Theridiosomatidae</tp:taxon-name-part></tp:taxon-name>).</article-title><source>ZooKeys</source><volume>255</volume>: <fpage>1</fpage>–<lpage>48</lpage>. <ext-link xlink:href="10.3897/zookeys.255.3272" ext-link-type="doi" xlink:type="simple">https://doi.org/10.3897/zookeys.255.3272</ext-link></mixed-citation></ref></ref-list></tp:taxon-treatment>
