# Supplementary material for: ﻿A review of the spider genus Sinoalaria (Araneae, Theridiosomatidae), with the descriptions of four new species and two new combinations
Source: Zookeys. 2023 Aug 7;1173:307–38. doi: 10.3897/zookeys.1173.105123 (PMC10425877; doi:10.3897/zookeys.1173.105123)
Supplement: XML Treatment for Sinoalaria shenhei [file zookeys.1173.105123-treatment9.xml]

<!DOCTYPE tp:taxon-treatment
  PUBLIC "-//TaxonX//DTD Taxonomic Treatment Publishing DTD v0 20100105//EN" "tax-treatment-NSO.dtd">
<tp:taxon-treatment xmlns:tp="http://www.plazi.org/taxpub"><tp:treatment-meta><kwd-group><label>Taxon classification</label><kwd>
              <named-content content-type="kingdom">Animalia</named-content>
            </kwd><kwd>
              <named-content content-type="order">Araneae</named-content>
            </kwd><kwd>
              <named-content content-type="family">Theridiosomatidae</named-content>
            </kwd></kwd-group><mixed-citation publication-type="journal"><person-group><name><surname>Zhang</surname><given-names>Jianshuang</given-names></name><name><surname>Feng</surname><given-names>Chengcheng</given-names></name><name><surname>Yu</surname><given-names>Hao</given-names></name><name><surname>Lin</surname><given-names>Yucheng</given-names></name></person-group><article-title>﻿A review of the spider genus <italic><tp:taxon-name><tp:taxon-name-part taxon-name-part-type="genus" reg="Sinoalaria">Sinoalaria</tp:taxon-name-part></tp:taxon-name></italic> (<tp:taxon-name><tp:taxon-name-part taxon-name-part-type="order">Araneae</tp:taxon-name-part></tp:taxon-name>, <tp:taxon-name><tp:taxon-name-part taxon-name-part-type="family">Theridiosomatidae</tp:taxon-name-part></tp:taxon-name>), with the descriptions of four new species and two new combinations</article-title><source>Zookeys</source><day>07</day><month>08</month><year>2023</year><volume>1173</volume><fpage>307</fpage><lpage>338</lpage><pub-id pub-id-type="doi">10.3897/zookeys.1173.105123</pub-id></mixed-citation></tp:treatment-meta><tp:nomenclature><label>﻿</label><tp:taxon-name>
            <object-id xmlns:xlink="http://www.w3.org/1999/xlink" content-type="arpha" xlink:type="simple">8BDEC8BB-4CA0-5996-9CA6-A88C134B5B12</object-id>
            <tp:taxon-name-part taxon-name-part-type="genus" reg="Sinoalaria">Sinoalaria</tp:taxon-name-part>
            <tp:taxon-name-part taxon-name-part-type="species" reg="shenhei">shenhei</tp:taxon-name-part>
            <object-id xmlns:xlink="http://www.w3.org/1999/xlink" content-type="zoobank" xlink:type="simple">https://zoobank.org/3D838714-E6C5-4405-B200-3FFF4DE34C00</object-id>
          </tp:taxon-name><tp:taxon-authority>Yu &amp; Lin</tp:taxon-authority><tp:taxon-status xmlns:xlink="http://www.w3.org/1999/xlink" xlink:type="simple">sp. nov.</tp:taxon-status><xref ref-type="fig" rid="F13">Figs 13</xref><xref ref-type="fig" rid="F17">, 17</xref></tp:nomenclature><tp:treatment-sec sec-type="type material" id="SECID0E2YAI"><title>Type material.</title><p><bold><italic>Holotype</italic></bold> ♀, <bold>China</bold>: Yunnan, Baoshan City, Longling County, Longjiang Town, Xiaoheishan Provincal Nature Reserve, <named-content xmlns:xlink="http://www.w3.org/1999/xlink" content-type="dwc:verbatimCoordinates" xlink:type="simple"><named-content content-type="geo-json" specific-use="{&#34;type&#34;:&#34;Point&#34;,&#34;coordinates&#34;:[98.760017,24.828883]}" id="NCID0ELZAI" xlink:type="simple">24°49.733'N, 98°45.601'E</named-content></named-content>, 2020 m, 22.VIII.2018, Y. Lin et al. leg.</p></tp:treatment-sec><tp:treatment-sec sec-type="material" id="SECID0EQZAI"><title>Other material examined.</title><p>11 juv., same data as holotype.</p></tp:treatment-sec><tp:treatment-sec sec-type="etymology" id="SECID0EVZAI"><title>Etymology.</title><p>The specific name is an adjective and derived from the Chinese pinyin ‘shēn hēi’, which means ‘pitch-black’, referring to the basic color of body.</p></tp:treatment-sec><tp:treatment-sec sec-type="diagnosis" id="SECID0E1ZAI"><title>Diagnosis.</title><p>The new species is similar to <italic><tp:taxon-name><tp:taxon-name-part taxon-name-part-type="genus" reg="Sinoalaria">S.</tp:taxon-name-part><tp:taxon-name-part taxon-name-part-type="species" reg="chengguanensis">chengguanensis</tp:taxon-name-part></tp:taxon-name></italic> (Fig. <xref ref-type="fig" rid="F6">6</xref>) in the general appearance of the epigyne. From <italic><tp:taxon-name><tp:taxon-name-part taxon-name-part-type="genus" reg="Sinoalaria">S.</tp:taxon-name-part><tp:taxon-name-part taxon-name-part-type="species" reg="chengguanensis">chengguanensis</tp:taxon-name-part></tp:taxon-name></italic>, the female of <italic><tp:taxon-name><tp:taxon-name-part taxon-name-part-type="genus" reg="Sinoalaria">S.</tp:taxon-name-part><tp:taxon-name-part taxon-name-part-type="species" reg="shenhei">shenhei</tp:taxon-name-part></tp:taxon-name></italic> sp. nov. can be distinguished by the shape of the scape, the different shape and degrees of sclerotization of copulatory ducts, as well as the color of habitus: (1) scape shaped like an inverted bowling pin, slightly narrowed proximally in <italic><tp:taxon-name><tp:taxon-name-part taxon-name-part-type="genus" reg="Sinoalaria">S.</tp:taxon-name-part><tp:taxon-name-part taxon-name-part-type="species" reg="shenhei">shenhei</tp:taxon-name-part></tp:taxon-name></italic> sp. nov. (scape tongue-shaped, proximal part distinctly narrowed in <italic><tp:taxon-name><tp:taxon-name-part taxon-name-part-type="genus" reg="Sinoalaria">S.</tp:taxon-name-part><tp:taxon-name-part taxon-name-part-type="species" reg="chengguanensis">chengguanensis</tp:taxon-name-part></tp:taxon-name></italic>) (cf. Fig. <xref ref-type="fig" rid="F13">13D–F</xref> and Fig. <xref ref-type="fig" rid="F6">6D–F</xref>); (2) dorsal and posterior folds of copulatory ducts trapeziform, heavily sclerotized in <italic><tp:taxon-name><tp:taxon-name-part taxon-name-part-type="genus" reg="Sinoalaria">S.</tp:taxon-name-part><tp:taxon-name-part taxon-name-part-type="species" reg="shenhei">shenhei</tp:taxon-name-part></tp:taxon-name></italic> sp. nov. (nearly circular, slightly sclerotized in <italic><tp:taxon-name><tp:taxon-name-part taxon-name-part-type="genus" reg="Sinoalaria">S.</tp:taxon-name-part><tp:taxon-name-part taxon-name-part-type="species" reg="chengguanensis">chengguanensis</tp:taxon-name-part></tp:taxon-name></italic>) (cf. Fig. <xref ref-type="fig" rid="F13">13F</xref> and Fig. <xref ref-type="fig" rid="F6">6F</xref>); (3) dorsum of abdomen basically black, with three bands which consisting of small white spots, forming a trident-shaped pattern in <italic><tp:taxon-name><tp:taxon-name-part taxon-name-part-type="genus" reg="Sinoalaria">S.</tp:taxon-name-part><tp:taxon-name-part taxon-name-part-type="species" reg="shenhei">shenhei</tp:taxon-name-part></tp:taxon-name></italic> sp. nov. (abdomen dorsally white with numerous small black spots in <italic><tp:taxon-name><tp:taxon-name-part taxon-name-part-type="genus" reg="Sinoalaria">S.</tp:taxon-name-part><tp:taxon-name-part taxon-name-part-type="species" reg="chengguanensis">chengguanensis</tp:taxon-name-part></tp:taxon-name></italic>) (cf. Fig. <xref ref-type="fig" rid="F13">13A</xref> and Fig. <xref ref-type="fig" rid="F6">6B, C</xref>).</p><fig id="F13" position="float" orientation="portrait"><object-id xmlns:xlink="http://www.w3.org/1999/xlink" content-type="doi" xlink:type="simple">10.3897/zookeys.1173.105123.figure13</object-id><object-id xmlns:xlink="http://www.w3.org/1999/xlink" content-type="arpha" xlink:type="simple">1F034330-7F0C-53E0-88A1-C5180DCB66B1</object-id><label>Figure 13.</label><caption><p>Holotype female of <italic><tp:taxon-name><tp:taxon-name-part taxon-name-part-type="genus" reg="Sinoalaria">Sinoalaria</tp:taxon-name-part><tp:taxon-name-part taxon-name-part-type="species" reg="shenhei">shenhei</tp:taxon-name-part></tp:taxon-name></italic> sp. nov., habitus (<bold>A, B</bold>) and epigyne (<bold>C–F) A</bold> dorsal view <bold>B</bold> ventral view <bold>C</bold> intact, lateral view <bold>D</bold> intact, ventral view <bold>E</bold> cleared, ventral view <bold>F</bold> cleared, dorsal view. Abbreviations: CD = copulatory duct; DPF = dorsal and posterior fold of copulatory duct; FD = fertilization duct; Sc = scape; Sp = spermatheca; VAF = ventral and anterior fold of copulatory duct. Scale bars: 0.50 mm (<bold>A, B</bold>); 0.20 mm (<bold>C–F</bold>).</p></caption><graphic xmlns:xlink="http://www.w3.org/1999/xlink" xlink:href="zookeys-1173-307_article-105123__-g013.jpg" position="float" orientation="portrait" xlink:type="simple" id="oo_889275.jpg"><uri content-type="original_file" xlink:type="simple">https://binary.pensoft.net/fig/889275</uri></graphic></fig></tp:treatment-sec><tp:treatment-sec sec-type="description" id="SECID0EJ6AI"><title>Description.</title><p><bold>Female</bold> (holotype) (Fig. <xref ref-type="fig" rid="F13">13A, B</xref>): Carapace nearly pyriform, uniformly black; cervical groove and radial grooves faint. Anterior eye row recurved, posterior eye row almost straight in dorsal view. Sternum shield-shaped, centrally light orange with sparse setae, marginally dark. Mouthparts yellowish. Legs dark brown except black femur. Abdomen nearly round, posteriorly with a prominent caudo-dorsal hump, covered with sparse long setae, setal base sclerotized. Dorsum of abdomen basically black, with three bands consisting of small white spots forming a trident-shaped pattern. Venter of abdomen black, centrally with numerous brown small spots. <italic>Measurements</italic>: Total length 3.5. Carapace 1.3 long, 1.1 wide. Clypeus 0.1 high. Sternum 0.7 long, 0.6 wide. Abdomen 2.5 long, 2.4 wide. Length of legs: I 3.4 (1.1 0.3, 0.9, 0.7, 0.4); II 2.5 (0.6, 0.3, 0.6, 0.6, 0.4); III 2.2 (0.5, 0.3, 0.5, 0.6, 0.3); IV 3.0 (1.0, 0.3, 0.5, 0.6, 0.3).</p><p><bold><italic>Epigyne</italic></bold> (Fig. <xref ref-type="fig" rid="F13">13C–F</xref>). Epigynal plate nearly as wide as long, spermathecae and copulatory ducts are faint through epigynal plate before dissection. Scape as long as epigynal plate, shaped like an inverted bowling pin, apex with a pocket-like hood; protruding from concaved posterior margin of epigynal plate. Copulatory ducts coils located anterolaterally to spermathecae: ventral and anterior folds represented by two hyaline and triangular bursae, ca 1/3 length of epigyne plate, the two folds widely separated by ca 2.1× their width; the dorsal and posterior fold trapezoid, heavily sclerotized, separated by ca 1.3× their diameters. Spermathecae fist-shaped, strongly sclerotized, located centrally and juxtaposed, not overlapping with copulatory ducts; the two spermathecae touch each other. Fertilization ducts short, acicular, membranous, located on posterior surface of spermathecae.</p><p><bold>Male.</bold> Unknown.</p></tp:treatment-sec><tp:treatment-sec sec-type="distribution" id="SECID0EGABI"><title>Distribution.</title><p>Known only from the type locality (Fig. <xref ref-type="fig" rid="F17">17</xref>).</p></tp:treatment-sec><tp:treatment-sec><!--Section generated to contain objects referenced in tp:taxon-treatment.--><fig id="F17" position="float" orientation="portrait"><object-id xmlns:xlink="http://www.w3.org/1999/xlink" content-type="doi" xlink:type="simple">10.3897/zookeys.1173.105123.figure17</object-id><object-id xmlns:xlink="http://www.w3.org/1999/xlink" content-type="arpha" xlink:type="simple">CA08D4A6-CD56-598E-9617-B47D0E251A83</object-id><label>Figure 17.</label><caption><p>Distribution records of the species from genus <italic><tp:taxon-name><tp:taxon-name-part taxon-name-part-type="genus" reg="Sinoalaria">Sinoalaria</tp:taxon-name-part></tp:taxon-name></italic>.</p></caption><graphic xmlns:xlink="http://www.w3.org/1999/xlink" xlink:href="zookeys-1173-307_article-105123__-g017.jpg" position="float" orientation="portrait" xlink:type="simple" id="oo_889279.jpg"><uri content-type="original_file" xlink:type="simple">https://binary.pensoft.net/fig/889279</uri></graphic></fig><fig id="F6" position="float" orientation="portrait"><object-id xmlns:xlink="http://www.w3.org/1999/xlink" content-type="doi" xlink:type="simple">10.3897/zookeys.1173.105123.figure6</object-id><object-id xmlns:xlink="http://www.w3.org/1999/xlink" content-type="arpha" xlink:type="simple">375E6355-B997-59B7-A8E1-E4C548544039</object-id><label>Figure 6.</label><caption><p><italic><tp:taxon-name><tp:taxon-name-part taxon-name-part-type="genus" reg="Sinoalaria">Sinoalaria</tp:taxon-name-part><tp:taxon-name-part taxon-name-part-type="species" reg="chengguanensis">chengguanensis</tp:taxon-name-part></tp:taxon-name></italic> (Zhao &amp; Li, 2012), male habitus (<bold>A</bold>), female habitus (<bold>B, C</bold>) and epigyne (<bold>D–F</bold>) <bold>A</bold> dorsal view <bold>B</bold> dorsal view <bold>C</bold> lateral view <bold>D</bold> intact, ventral view <bold>E</bold> cleared, ventral view <bold>F</bold> cleared, dorsal view. Abbreviations: CD = copulatory duct; DPF = dorsal and posterior fold of copulatory duct; FD = fertilization duct; Sc = scape; Sp = spermatheca; VAF = ventral and anterior fold of copulatory duct. Scale bars: 0.50 mm (<bold>A–C</bold>); 0.20 mm (<bold>D–F</bold>).</p></caption><graphic xmlns:xlink="http://www.w3.org/1999/xlink" xlink:href="zookeys-1173-307_article-105123__-g006.jpg" position="float" orientation="portrait" xlink:type="simple" id="oo_889268.jpg"><uri content-type="original_file" xlink:type="simple">https://binary.pensoft.net/fig/889268</uri></graphic></fig></tp:treatment-sec></tp:taxon-treatment>
